# Supplementary material for: The T cell receptor sequence influences the likelihood of T cell memory formation
Source: Cell Rep. Author manuscript; Available in PMC 2025 Feb 1. (PMC11785489; doi:10.1016/j.celrep.2024.115098)
Supplement: Table S2 [file NIHMS2046529-supplement-Table_S2.xlsx]

## Sheet: Sheet1
Table S2. TCR sequence features and their corresponding weights, related to Figure 2
name	description	weight in TCR-innate scoring function	weight in TCR-CD8 scoring function	weight in TCR-reg scoring function	weight in TCR-mem scoring function
TRA_cdr1_length	number of amino acids in CDR1a	0.00918245	0.00255987	-0.0186044	-0.0188412
TRA_cdr1_prcA	percent of CDR1a occupied by Alanine	0.00953811	-0.0318135	0.0168989	0.00284687
TRA_cdr1_prcC	percent of CDR1a occupied by Cysteine	0	0	0	0
TRA_cdr1_prcD	percent of CDR1a occupied by Aspartic acid	-0.0258469	0.138532	-0.0130759	-0.0114161
TRA_cdr1_prcE	percent of CDR1a occupied by Glumatic acid	-0.00206093	-0.0998196	-0.00965212	-0.00834997
TRA_cdr1_prcF	percent of CDR1a occupied by Phenylalanine	0.0502623	0.000715395	-0.0162825	-0.0114214
TRA_cdr1_prcH	percent of CDR2a occupied by Histidine	0	0	0	0
TRA_cdr1_prcI	percent of CDR2a occupied by Isoleucine	-0.0297077	0.0240259	0.00323844	-0.00724423
TRA_cdr1_prcK	percent of CDR1a occupied by Lysine	0.0478	0.00179179	0.00265207	0.00824898
TRA_cdr1_prcL	percent of CDR1a occupied by Leucine	-0.0239544	0.0947437	-0.0131159	-0.00324083
TRA_cdr1_prcM	percent of CDR1a occupied by Methionine	-0.0199627	-0.00840348	-0.00770414	-0.00442236
TRA_cdr1_prcN	percent of CDR1a occupied by Asparagine	0.0526878	0.0226566	0.016012	0.0209483
TRA_cdr1_prcP	percent of CDR1a occupied by Proline	0.0553288	-0.0921141	-0.00705132	-0.00452134
TRA_cdr1_prcQ	percent of CDR1a occupied by Glutamine	-0.0333287	-0.0391137	0.0053051	0.00871967
TRA_cdr1_prcR	percent of CDR1a occupied by Arginine	-0.0318993	0.00512074	0.00292881	0.00437391
TRA_cdr1_prcS	percent of CDR1a occupied by Serine	-0.0108789	0.0204961	-2.60543e-06	0.0086456
TRA_cdr1_prcT	percent of CDR1a occupied by Threonine	-0.0176325	-0.00716255	0.00687188	0.0137227
TRA_cdr1_prcV	percent of CDR1a occupied by Valine	-0.0247513	-0.0561003	-0.0049481	-0.0118897
TRA_cdr1_prcW	percent of CDR1a occupied by Tryptophan	0	0	0	0
TRA_cdr1_prcY	percent of CDR1a occupied by Tyrosine	-0.085755	-0.0630583	0.0160965	-0.00224438
TRA_cdr2_length	number of amino acids in CDR2a	-0.0341327	0.0551361	-0.00145932	-0.00833536
TRA_cdr2_prcA	percent of CDR2a occupied by Phenylalanine	-0.062575	-0.121023	-0.0041925	0.00338642
TRA_cdr2_prcC	percent of CDR2a occupied by Cysteine	0	0	0	0
TRA_cdr2_prcD	percent of CDR2a occupied by Aspartic acid	0.0259085	0.00837203	-0.00109978	0.00287985
TRA_cdr2_prcE	percent of CDR2a occupied by Glumatic acid	-0.0182959	-0.0147128	-0.00252722	0.00272499
TRA_cdr2_prcF	percent of CDR2a occupied by Phenylalanine	0.0433256	0.0354914	0.00202653	-0.00353688
TRA_cdr2_prcH	percent of CDR2a occupied by Histidine	0.0251557	-0.0194795	-0.00885778	-0.00305122
TRA_cdr2_prcI	percent of CDR2a occupied by Isoleucine	-0.0295029	0.00400963	-0.00169705	-0.00743443
TRA_cdr2_prcK	percent of CDR2a occupied by Lysine	0.0104167	-0.0664584	0.0170343	0.00611488
TRA_cdr2_prcL	percent of CDR2a occupied by Leucine	0.0669101	0.0391164	0.000615931	0.000638485
TRA_cdr2_prcM	percent of CDR2a occupied by Methionine	0.0615755	0.00435373	-0.00199015	0.0110551
TRA_cdr2_prcN	percent of CDR2a occupied by Asparagine	0.00593493	0.0463626	0.00125675	0.000552774
TRA_cdr2_prcP	percent of CDR2a occupied by Proline	-0.00481923	-0.0936388	-0.0132173	0.0012496
TRA_cdr2_prcQ	percent of CDR2a occupied by Glutamine	-0.0132583	0.076842	-0.0099598	-0.0152068
TRA_cdr2_prcR	percent of CDR2a occupied by Arginine	-0.00290716	-0.00549961	-0.0087035	-0.00694731
TRA_cdr2_prcS	percent of CDR2a occupied by Serine	-0.0505295	-0.0726701	-0.00499978	-0.00791472
TRA_cdr2_prcT	percent of CDR2a occupied by Threonine	-0.0111746	0.00371691	0.0194392	0.0235348
TRA_cdr2_prcV	percent of CDR2a occupied by Valine	0.074454	0.0501539	-0.0229824	-0.00801726
TRA_cdr2_prcW	percent of CDR2a occupied by Tryptophan	0	0	0	0
TRA_cdr2_prcY	percent of CDR2a occupied by Tyrosine	-0.0381937	0.0309262	0.0090808	-0.000991251
TCRA_cdr3aa_length	number of amino acids in CDR3a	0.00061039	-0.0260927	-0.00571149	0.00161819
TCRA_cdr3aa_prcA	percent of CDR3a occupied by Alanine	-0.00910043	-0.00862494	-0.00855688	-0.00809842
TCRA_cdr3aa_prcC	percent of CDR3a occupied by Cysteine	-0.0164339	0.00277617	-0.00413506	-0.00159347
TCRA_cdr3aa_prcD	percent of CDR3a occupied by Aspartic acid	0.0802846	0.194105	-0.0301706	-0.00621603
TCRA_cdr3aa_prcE	percent of CDR3a occupied by Glumatic acid	-0.0221363	0.0960803	-0.0145027	0.0031681
TCRA_cdr3aa_prcF	percent of CD3a occupied by Phenylalanine	-0.0296503	0.0160097	0.0057412	0.000866808
TCRA_cdr3aa_prcH	percent of CDR3a occupied by Histidine	0.00649783	0.00332059	0.00233821	-0.00483632
TCRA_cdr3aa_prcI	percent of CDR3a occupied by Isoleucine	0.0267642	0.000243963	0.00686057	-0.00374526
TCRA_cdr3aa_prcK	percent of CDR3a occupied by Lysine	-0.0336577	-0.159619	0.00718196	0.00225034
TCRA_cdr3aa_prcL	percent of CDR3a occupied by Leucine	0.00314776	0.0369907	0.0194349	0.0162303
TCRA_cdr3aa_prcM	percent of CDR3a occupied by Methionine	0.0097712	-0.0283771	-0.00729376	0.0037701
TCRA_cdr3aa_prcN	percent of CDR3a occupied by Asparagine	0.0055028	-0.047294	-0.023008	-0.0255167
TCRA_cdr3aa_prcP	percent of CDR3a occupied by Proline	-0.00840464	0.00215579	-0.00103631	-0.0114249
TCRA_cdr3aa_prcQ	percent of CDR3a occupied by Glutamine	0.0156909	-0.0513703	-0.00389821	0.00140641
TCRA_cdr3aa_prcR	percent of CDR3a occupied by Arginine	-0.0150292	-0.131148	0.0463954	0.00958961
TCRA_cdr3aa_prcS	percent of CDR3a occupied by Serine	-0.00640535	-0.0672035	0.0146678	-0.00482618
TCRA_cdr3aa_prcT	percent of CDR3a occupied by Threonine	-0.0151163	-0.0338249	-0.0216693	-0.00869187
TCRA_cdr3aa_prcV	percent of CDR3a occupied by Valine	0.0071449	-0.0163341	0.00208891	-0.00189667
TCRA_cdr3aa_prcW	percent of CDR3a occupied by Tryptophan	0.0366395	-0.0156576	0.0189562	0.0214061
TCRA_cdr3aa_prcY	percent of CDR3a occupied by Tyrosine	0.00897679	0.0489394	0.0264809	0.0089692
TRB_cdr1_length	number of amino acids in CDR1b	0.0173051	-0.0253224	0.00651864	0.000806057
TRB_cdr1_prcA	percent of CDR1b occupied by Alanine	0.0644061	0.0579773	-0.00229814	0.00883616
TRB_cdr1_prcC	percent of CDR1b occupied by Cysteine	0	0	0	0
TRB_cdr1_prcD	percent of CDR1b occupied by Aspartic acid	-0.0250867	0.0115394	-0.00274791	-0.0077262
TRB_cdr1_prcE	percent of CDR1b occupied by Glumatic acid	-0.017614	0.0693181	0.000137727	-0.0123294
TRB_cdr1_prcF	percent of CDR1b occupied by Phenylalanine	0.0134337	-0.0139977	0.00945613	0.000884895
TRB_cdr1_prcH	percent of CDR1b occupied by Histidine	-0.0109567	-0.066135	0.00347006	-0.00305134
TRB_cdr1_prcI	percent of CDR1b occupied by Lysine	0	0	0	0
TRB_cdr1_prcK	percent of CDR1b occupied by Lysine	0.0458487	-0.00831951	-0.00337275	-0.00259225
TRB_cdr1_prcL	percent of CDR1b occupied by Leucine	0.0260196	-0.019529	-0.00375701	0.0016864
TRB_cdr1_prcM	percent of CDR1b occupied by Methionine	0.0421123	0.0455286	-0.0102973	0.00293974
TRB_cdr1_prcN	percent of CDR1b occupied by Asparagine	0.0235889	-0.0137461	-0.00352591	0.00762545
TRB_cdr1_prcP	percent of CDR1b occupied by Proline	0.00488019	0.0697585	-0.0064815	-0.000617766
TRB_cdr1_prcQ	percent of CDR1b occupied by Glutamine	0.00424774	-0.0321945	0.00261636	-0.00191399
TRB_cdr1_prcR	percent of CDR1b occupied by Arginine	-0.00172939	-0.00251575	0.0134397	-0.00736155
TRB_cdr1_prcS	percent of CDR1b occupied by Serine	-0.0534242	-0.00279583	0.00214979	-0.00316943
TRB_cdr1_prcT	percent of CDR1b occupied by Threonine	-0.0196185	-0.116917	-0.00415687	-0.00162714
TRB_cdr1_prcV	percent of CDR1b occupied by Valine	0.011717	0.138917	-0.00297337	0.00867208
TRB_cdr1_prcW	percent of CDR1b occupied by Tryptophan	0.00891903	0.0582167	0.00457761	0.00455404
TRB_cdr1_prcY	percent of CDR1b occupied by Tyrosine	-0.0368289	0.0808568	0.0129827	0.0115078
TRB_cdr2_length	number of amino acids in CDR2b	0.000406071	-0.00999708	0.00477388	-0.00117343
TRB_cdr2_prcA	percent of CDR2b occupied by Alanine	0.0271716	0.0540945	0.00326287	0.0114818
TRB_cdr2_prcC	percent of CDR2b occupied by Cysteine	0	0	0	0
TRB_cdr2_prcD	percent of CDR2b occupied by Aspartic acid	-0.0233473	-0.0409833	-0.00532764	-0.00487912
TRB_cdr2_prcE	percent of CDR2b occupied by Glumatic acid	-0.0144086	0.030842	0.00236858	0.0150578
TRB_cdr2_prcF	percent of CDR2b occupied by Phenylalanine	0.016093	0.0370588	0.00334931	0.0102585
TRB_cdr2_prcH	percent of CDR2b occupied by Histidine	0	0	0	0
TRB_cdr2_prcI	percent of CDR2b occupied by Lysine	-0.069357	-0.15382	0.00285911	-0.0136624
TRB_cdr2_prcK	percent of CDR2b occupied by Lysine	0.0219446	-0.0166266	0.00942969	0.00696032
TRB_cdr2_prcL	percent of CDR2b occupied by Leucine	-0.0621949	-0.0250764	0.0058755	-0.016787
TRB_cdr2_prcM	percent of CDR2b occupied by Methionine	-0.0311067	0.121646	-0.00938099	0.00401158
TRB_cdr2_prcN	percent of CDR2b occupied by Asparagine	0.0284449	-0.0837531	-0.00939792	-0.00363433
TRB_cdr2_prcP	percent of CDR2b occupied by Proline	-0.0278923	-0.0220948	-0.00653473	-0.0097729
TRB_cdr2_prcQ	percent of CDR2b occupied by Glutamine	-0.0147597	-0.0440961	0.00725528	-0.00072743
TRB_cdr2_prcR	percent of CDR2b occupied by Arginine	-0.0111023	0.027937	0.00202764	-0.0158915
TRB_cdr2_prcS	percent of CDR2b occupied by Serine	0.0218225	-0.0140932	0.00949411	0.00208881
TRB_cdr2_prcT	percent of CDR2b occupied by Threonine	0.137501	-0.0864331	-0.00871148	-0.00969514
TRB_cdr2_prcV	percent of CDR2b occupied by Valine	-0.0280591	0.0739129	-0.00711334	-0.000575398
TRB_cdr2_prcW	percent of CDR2b occupied by Tryptophan	0	0	0	0
TRB_cdr2_prcY	percent of CDR2b occupied by Tyrosine	-0.033032	0.118595	0.00328584	-0.00290358
TCRB_cdr3aa_length	number of amino acids in CDR3a	0.00907239	-0.00259395	-0.00829522	0.00170878
TCRB_cdr3aa_prcA	percent of CDR3a occupied by Alanine	-0.0143197	-0.0119358	0.0011646	-0.00305928
TCRB_cdr3aa_prcC	percent of CDR3a occupied by Cysteine	0.0244944	-0.0122775	0.00279806	-0.000575315
TCRB_cdr3aa_prcD	percent of CDR3a occupied by Aspartic acid	0.0639422	0.104711	-0.0284333	0.0026953
TCRB_cdr3aa_prcE	percent of CDR3a occupied by Glumatic acid	0.111951	0.139021	-0.0610663	-0.0044697
TCRB_cdr3aa_prcF	percent of CDR3a occupied by Phenylalanine	-0.0170851	0.0208065	0.0365576	0.0144815
TCRB_cdr3aa_prcH	percent of CDR3a occupied by Histidine	0.0135034	-0.0125551	0.00755249	-0.00273145
TCRB_cdr3aa_prcI	percent of CDR3a occupied by Lysine	-0.0241842	0.0163126	-0.00429008	0.00127676
TCRB_cdr3aa_prcK	percent of CDR3a occupied by Lysine	-0.00881858	-0.105169	0.0101015	0.00712557
TCRB_cdr3aa_prcL	percent of CDR3a occupied by Leucine	-0.0357955	0.0170637	0.0286402	0.00488918
TCRB_cdr3aa_prcM	percent of CDR3a occupied by Methionine	0.00915029	-0.0101614	-0.0209156	-0.00167758
TCRB_cdr3aa_prcN	percent of CDR3a occupied by Asparagine	-0.0307122	-0.0172034	-0.0248512	-0.00183622
TCRB_cdr3aa_prcP	percent of CDR3a occupied by Proline	-0.0437464	0.00503015	0.00926962	-0.0157977
TCRB_cdr3aa_prcQ	percent of CDR3a occupied by Glutamine	-0.0108266	-0.148053	-0.0194827	-0.00842654
TCRB_cdr3aa_prcR	percent of CDR3a occupied by Arginine	-0.0782709	-0.209588	0.0452269	0.00301838
TCRB_cdr3aa_prcS	percent of CDR3a occupied by Serine	0.0231908	-0.0479598	-0.00105956	0.00667652
TCRB_cdr3aa_prcT	percent of CDR3a occupied by Threonine	-0.011006	-0.0352438	-0.0242857	-0.0122457
TCRB_cdr3aa_prcV	percent of CDR3a occupied by Valine	0.0138644	-0.0078912	0.0231411	-0.0073109
TCRB_cdr3aa_prcW	percent of CDR3a occupied by Tryptophan	-0.0378676	0.00662523	0.0444294	0.0100338
TCRB_cdr3aa_prcY	percent of CDR3a occupied by Tyrosine	-0.0251443	0.0655015	0.0328042	-0.0037603
TRA_p27_AF1	Atchley Factor 1 for the amino acid at IMGT position 27 of TCRA	0.0122443	0.0720026	-0.00384662	0.0100124
TRA_p27_AF2	Atchley Factor 2 for the amino acid at IMGT position 27 of TCRA	0.00271911	0.0286759	-0.0245585	-0.0038678
TRA_p27_AF3	Atchley Factor 3 for the amino acid at IMGT position 27 of TCRA	0.0247371	0.0240879	0.00431085	-0.004146
TRA_p27_AF4	Atchley Factor 4 for the amino acid at IMGT position 27 of TCRA	-0.016947	-0.0440124	0.00576055	0.00380073
TRA_p27_AF5	Atchley Factor 5 for the amino acid at IMGT position 27 of TCRA	0.0271393	0.00642956	0.00215204	0.00190948
TRA_p28_AF1	Atchley Factor 1 for the amino acid at IMGT position 28 of TCRA	-0.00628238	-0.014283	-0.00310672	0.00678844
TRA_p28_AF2	Atchley Factor 2 for the amino acid at IMGT position 28 of TCRA	0.0289621	-0.0305502	0.00706647	0.00926618
TRA_p28_AF3	Atchley Factor 3 for the amino acid at IMGT position 28 of TCRA	-0.026465	-0.0683896	0.00650269	-0.00473821
TRA_p28_AF4	Atchley Factor 4 for the amino acid at IMGT position 28 of TCRA	-0.0256402	-0.00906889	-0.0193477	-0.0213748
TRA_p28_AF5	Atchley Factor 5 for the amino acid at IMGT position 28 of TCRA	-0.0231194	-0.0407045	0.00364819	-0.00695892
TRA_p29_AF1	Atchley Factor 1 for the amino acid at IMGT position 29 of TCRA	0.000775899	0.0315945	0.00645384	0.00342554
TRA_p29_AF2	Atchley Factor 2 for the amino acid at IMGT position 29 of TCRA	0.0394528	0.0481116	0.00650442	0.0130166
TRA_p29_AF3	Atchley Factor 3 for the amino acid at IMGT position 29 of TCRA	-0.00652874	-0.015723	-0.00728416	-0.00598738
TRA_p29_AF4	Atchley Factor 4 for the amino acid at IMGT position 29 of TCRA	0.0272537	-0.0627439	-0.00641414	-0.00784128
TRA_p29_AF5	Atchley Factor 5 for the amino acid at IMGT position 29 of TCRA	0.00948074	0.000524491	-0.00618776	-0.0066925
TRA_p30_AF1	Atchley Factor 1 for the amino acid at IMGT position 30 of TCRA	0.0326078	0.0124351	0.0233745	0.00111492
TRA_p30_AF2	Atchley Factor 2 for the amino acid at IMGT position 30 of TCRA	-0.0353757	-0.184435	-0.0141255	-0.0264237
TRA_p30_AF3	Atchley Factor 3 for the amino acid at IMGT position 30 of TCRA	-0.0108386	0.0656013	-0.00564416	-0.00323267
TRA_p30_AF4	Atchley Factor 4 for the amino acid at IMGT position 30 of TCRA	-0.0288949	0.0756582	-0.0208513	0.00120602
TRA_p30_AF5	Atchley Factor 5 for the amino acid at IMGT position 30 of TCRA	-0.024528	-0.0700428	-0.0141724	-0.00228389
TRA_p36_AF1	Atchley Factor 1 for the amino acid at IMGT position 36 of TCRA	-0.0477524	-0.00373265	0.0206707	0.00337673
TRA_p36_AF2	Atchley Factor 2 for the amino acid at IMGT position 36 of TCRA	-0.0030713	0.00313962	0.00632954	0.00111973
TRA_p36_AF3	Atchley Factor 3 for the amino acid at IMGT position 36 of TCRA	-0.00225133	-0.0029847	0.000226809	0.00198052
TRA_p36_AF4	Atchley Factor 4 for the amino acid at IMGT position 36 of TCRA	-0.00719098	0.0285869	-0.00958032	-0.00805389
TRA_p36_AF5	Atchley Factor 5 for the amino acid at IMGT position 36 of TCRA	-0.0155622	0.00349068	0.00400712	0.00036321
TRA_p37_AF1	Atchley Factor 1 for the amino acid at IMGT position 37 of TCRA	0.0630501	-0.0272389	-0.0096757	0.00121785
TRA_p37_AF2	Atchley Factor 2 for the amino acid at IMGT position 37 of TCRA	0.0227223	0.0188369	-0.00269261	-0.00401506
TRA_p37_AF3	Atchley Factor 3 for the amino acid at IMGT position 37 of TCRA	-0.0149487	-0.0122928	0.0126199	0.01446
TRA_p37_AF4	Atchley Factor 4 for the amino acid at IMGT position 37 of TCRA	0.0649808	0.0020396	0.0166262	0.00954262
TRA_p37_AF5	Atchley Factor 5 for the amino acid at IMGT position 37 of TCRA	0.00795498	0.0191722	0.0164694	0.0167473
TRA_p38_AF1	Atchley Factor 1 for the amino acid at IMGT position 38 of TCRA	-0.0318427	-0.0475211	0.00915048	0.00863943
TRA_p38_AF2	Atchley Factor 2 for the amino acid at IMGT position 38 of TCRA	0.039433	-0.0248253	-0.00688968	-0.0120219
TRA_p38_AF3	Atchley Factor 3 for the amino acid at IMGT position 38 of TCRA	0.0251948	-0.00410928	-0.00528145	-0.00966307
TRA_p38_AF4	Atchley Factor 4 for the amino acid at IMGT position 38 of TCRA	0.0301308	0.0752678	-0.00402768	0.00686787
TRA_p38_AF5	Atchley Factor 5 for the amino acid at IMGT position 38 of TCRA	0.0408016	0.020198	-0.00352544	-0.00497821
TRA_p56_AF1	Atchley Factor 1 for the amino acid at IMGT position 56 of TCRA	0.0527933	0.0840282	-0.00550987	-0.00444107
TRA_p56_AF2	Atchley Factor 2 for the amino acid at IMGT position 56 of TCRA	0.0225985	-0.0190768	0.00101721	-0.00151548
TRA_p56_AF3	Atchley Factor 3 for the amino acid at IMGT position 56 of TCRA	0.00767928	-0.00646051	0.000784095	0.00688615
TRA_p56_AF4	Atchley Factor 4 for the amino acid at IMGT position 56 of TCRA	-0.0392191	-0.0360239	0.0131307	0.00718194
TRA_p56_AF5	Atchley Factor 5 for the amino acid at IMGT position 56 of TCRA	0.0159093	0.0102811	0.00384414	0.0100249
TRA_p57_AF1	Atchley Factor 1 for the amino acid at IMGT position 57 of TCRA	-0.0406382	-0.0852042	-0.0125546	-0.0119376
TRA_p57_AF2	Atchley Factor 2 for the amino acid at IMGT position 57 of TCRA	0.0478876	0.0991861	-0.00334158	0.00704368
TRA_p57_AF3	Atchley Factor 3 for the amino acid at IMGT position 57 of TCRA	0.00764767	0.0437308	0.00464664	0.00421518
TRA_p57_AF4	Atchley Factor 4 for the amino acid at IMGT position 57 of TCRA	0.00062241	-0.0210646	-0.00560293	-0.00316245
TRA_p57_AF5	Atchley Factor 5 for the amino acid at IMGT position 57 of TCRA	-0.029201	0.00455295	0.000106724	-0.00907961
TRA_p58_AF1	Atchley Factor 1 for the amino acid at IMGT position 58 of TCRA	-0.036209	-0.0563716	0.019329	0.00475862
TRA_p58_AF2	Atchley Factor 2 for the amino acid at IMGT position 58 of TCRA	-0.0654515	-0.0348692	-0.0175482	-0.0190281
TRA_p58_AF3	Atchley Factor 3 for the amino acid at IMGT position 58 of TCRA	0.00514701	0.0288241	0.00193868	-0.00668817
TRA_p58_AF4	Atchley Factor 4 for the amino acid at IMGT position 58 of TCRA	-0.00296245	0.0842068	-0.0071361	0.00934363
TRA_p58_AF5	Atchley Factor 5 for the amino acid at IMGT position 58 of TCRA	-0.00825174	0.00973342	0.00429262	-0.00400485
TRA_p63_AF1	Atchley Factor 1 for the amino acid at IMGT position 63 of TCRA	0.0126379	0.0679324	0.0129326	0.0106482
TRA_p63_AF2	Atchley Factor 2 for the amino acid at IMGT position 63 of TCRA	-0.0708927	0.0234767	2.04184704851898e-05	0.00446912
TRA_p63_AF3	Atchley Factor 3 for the amino acid at IMGT position 63 of TCRA	-0.0172142	-0.037671	0.00603819	0.00339176
TRA_p63_AF4	Atchley Factor 4 for the amino acid at IMGT position 63 of TCRA	-0.0584727	-0.100926	-0.00154774	0.00411887
TRA_p63_AF5	Atchley Factor 5 for the amino acid at IMGT position 63 of TCRA	-0.0538988	-0.0228312	0.00428857	0.00289471
TRA_p64_AF1	Atchley Factor 1 for the amino acid at IMGT position 64 of TCRA	-0.00503351	0.0132589	-0.000371977	0.00815243
TRA_p64_AF2	Atchley Factor 2 for the amino acid at IMGT position 64 of TCRA	0.040766	0.021271	-0.0108777	-0.00423938
TRA_p64_AF3	Atchley Factor 3 for the amino acid at IMGT position 64 of TCRA	0.0238155	0.042502	0.0152045	-0.00392367
TRA_p64_AF4	Atchley Factor 4 for the amino acid at IMGT position 64 of TCRA	-0.00206388	0.0316312	0.0109249	0.00486088
TRA_p64_AF5	Atchley Factor 5 for the amino acid at IMGT position 64 of TCRA	0.0259037	0.0152863	0.0167047	0.00206317
TRA_p65_AF1	Atchley Factor 1 for the amino acid at IMGT position 65 of TCRA	-0.028505	-0.0263841	-0.00487456	-0.00363118
TRA_p65_AF2	Atchley Factor 2 for the amino acid at IMGT position 65 of TCRA	-0.0277269	-0.0222108	-0.00031596	-0.00381851
TRA_p65_AF3	Atchley Factor 3 for the amino acid at IMGT position 65 of TCRA	-0.0530394	-0.0230508	0.0044669	0.00979156
TRA_p65_AF4	Atchley Factor 4 for the amino acid at IMGT position 65 of TCRA	0.0348083	-0.00137464	-0.00600938	-0.00748023
TRA_p65_AF5	Atchley Factor 5 for the amino acid at IMGT position 65 of TCRA	0.0133295	0.0475339	0.00299426	0.000586525
TRAcdr3_p1_AF1	Atchley Factor 1 for the 1st amino acid of CDR3a, following our alignment of CDR3a sequences of different lengths	0	0	0	0
TRAcdr3_p1_AF2	Atchley Factor 2 for the 1st amino acid of CDR3a, following our alignment of CDR3a sequences of different lengths	0	0	0	0
TRAcdr3_p1_AF3	Atchley Factor 3 for the 1st amino acid of CDR3a, following our alignment of CDR3a sequences of different lengths	0	0	0	0
TRAcdr3_p1_AF4	Atchley Factor 4 for the 1st amino acid of CDR3a, following our alignment of CDR3a sequences of different lengths	0	0	0	0
TRAcdr3_p1_AF5	Atchley Factor 5 for the 1st amino acid of CDR3a, following our alignment of CDR3a sequences of different lengths	0	0	0	0
TRAcdr3_p2_AF1	Atchley Factor 1 for the 2nd amino acid of CDR3a, following our alignment of CDR3a sequences of different lengths	-0.033318	0.00841753	0.00251993	-0.00123112
TRAcdr3_p2_AF2	Atchley Factor 2 for the 2nd amino acid of CDR3a, following our alignment of CDR3a sequences of different lengths	0.0301349	-0.00562437	-0.00276082	0.0022629
TRAcdr3_p2_AF3	Atchley Factor 3 for the 2nd amino acid of CDR3a, following our alignment of CDR3a sequences of different lengths	-0.0102686	-0.00476251	-0.000864044	0.00195933
TRAcdr3_p2_AF4	Atchley Factor 4 for the 2nd amino acid of CDR3a, following our alignment of CDR3a sequences of different lengths	-0.0343678	0.00817974	0.00317997	-0.00219352
TRAcdr3_p2_AF5	Atchley Factor 5 for the 2nd amino acid of CDR3a, following our alignment of CDR3a sequences of different lengths	-0.00725191	0.0129891	0.00129917	0.000760421
TRAcdr3_p3_AF1	Atchley Factor 1 for the 3rd amino acid of CDR3a, following our alignment of CDR3a sequences of different lengths	0.0184809	0.00915289	-0.000101463	-0.00274615
TRAcdr3_p3_AF2	Atchley Factor 2 for the 3rd amino acid of CDR3a, following our alignment of CDR3a sequences of different lengths	0.00586648	0.0164243	-0.00780438	-0.000820087
TRAcdr3_p3_AF3	Atchley Factor 3 for the 3rd amino acid of CDR3a, following our alignment of CDR3a sequences of different lengths	0.016876	0.0172793	-0.0015768	-0.00368194
TRAcdr3_p3_AF4	Atchley Factor 4 for the 3rd amino acid of CDR3a, following our alignment of CDR3a sequences of different lengths	0.0148235	0.00618486	0.00238387	0.00116556
TRAcdr3_p3_AF5	Atchley Factor 5 for the 3rd amino acid of CDR3a, following our alignment of CDR3a sequences of different lengths	-0.00532712	-0.0104677	0.00201123	0.00200516
TRAcdr3_p4_AF1	Atchley Factor 1 for the 4th amino acid of CDR3a, following our alignment of CDR3a sequences of different lengths	0.0354825	-0.0446872	-0.000686228	0.00157918
TRAcdr3_p4_AF2	Atchley Factor 2 for the 4th amino acid of CDR3a, following our alignment of CDR3a sequences of different lengths	-0.0160391	0.0292279	-0.00376045	-0.00672379
TRAcdr3_p4_AF3	Atchley Factor 3 for the 4th amino acid of CDR3a, following our alignment of CDR3a sequences of different lengths	0.00368862	-0.0104359	0.00496691	0.00194668
TRAcdr3_p4_AF4	Atchley Factor 4 for the 4th amino acid of CDR3a, following our alignment of CDR3a sequences of different lengths	0.0382498	-0.0259803	0.00222485	0.00237088
TRAcdr3_p4_AF5	Atchley Factor 5 for the 4th amino acid of CDR3a, following our alignment of CDR3a sequences of different lengths	-0.0205377	-0.0473346	0.00538659	0.00325011
TRAcdr3_p5_AF1	Atchley Factor 1 for the 5th amino acid of CDR3a, following our alignment of CDR3a sequences of different lengths	0.00113421	-0.0423292	0.00993089	-0.00104717
TRAcdr3_p5_AF2	Atchley Factor 2 for the 5th amino acid of CDR3a, following our alignment of CDR3a sequences of different lengths	0.0105089	-0.0145364	0.00510222	-0.00540361
TRAcdr3_p5_AF3	Atchley Factor 3 for the 5th amino acid of CDR3a, following our alignment of CDR3a sequences of different lengths	0.0132756	0.0110565	-0.00932742	0.00460343
TRAcdr3_p5_AF4	Atchley Factor 4 for the 5th amino acid of CDR3a, following our alignment of CDR3a sequences of different lengths	-0.0106374	-0.00426617	-0.000349731	-0.00522312
TRAcdr3_p5_AF5	Atchley Factor 5 for the 5th amino acid of CDR3a, following our alignment of CDR3a sequences of different lengths	-0.0246077	-0.0485459	-0.00640443	0.00198194
TRAcdr3_p6_AF1	Atchley Factor 1 for the 6th amino acid of CDR3a, following our alignment of CDR3a sequences of different lengths	0.00651619	-0.0512137	0.00883763	0.0045393
TRAcdr3_p6_AF2	Atchley Factor 2 for the 6th amino acid of CDR3a, following our alignment of CDR3a sequences of different lengths	-0.00083778	-0.00102937	-0.00321617	0.00502668
TRAcdr3_p6_AF3	Atchley Factor 3 for the 6th amino acid of CDR3a, following our alignment of CDR3a sequences of different lengths	0.0130721	-0.00325726	0.00832496	-0.00217872
TRAcdr3_p6_AF4	Atchley Factor 4 for the 6th amino acid of CDR3a, following our alignment of CDR3a sequences of different lengths	0.00444717	-0.0357649	-0.00728779	-0.00291269
TRAcdr3_p6_AF5	Atchley Factor 5 for the 6th amino acid of CDR3a, following our alignment of CDR3a sequences of different lengths	0.00410077	-0.0343937	0.00664893	-0.0015702
TRAcdr3_p7_AF1	Atchley Factor 1 for the 7th amino acid of CDR3a, following our alignment of CDR3a sequences of different lengths	0.00312834	-0.0399064	-0.00853531	-0.00281302
TRAcdr3_p7_AF2	Atchley Factor 2 for the 7th amino acid of CDR3a, following our alignment of CDR3a sequences of different lengths	-0.0223116	0.00459933	0.00295097	0.00548369
TRAcdr3_p7_AF3	Atchley Factor 3 for the 7th amino acid of CDR3a, following our alignment of CDR3a sequences of different lengths	-0.00640814	0.0156481	-0.00392694	0.00127142
TRAcdr3_p7_AF4	Atchley Factor 4 for the 7th amino acid of CDR3a, following our alignment of CDR3a sequences of different lengths	-0.0462914	-0.0352311	-0.0117726	0.00368917
TRAcdr3_p7_AF5	Atchley Factor 5 for the 7th amino acid of CDR3a, following our alignment of CDR3a sequences of different lengths	-0.0548961	-0.0554061	0.000752778	0.00367002
TRAcdr3_p8_AF1	Atchley Factor 1 for the 8th amino acid of CDR3a, following our alignment of CDR3a sequences of different lengths	0.000583742	0.0106567	-0.0109737	-0.0143757
TRAcdr3_p8_AF2	Atchley Factor 2 for the 8th amino acid of CDR3a, following our alignment of CDR3a sequences of different lengths	0.0420757	-0.0105069	0.0104401	0.00284101
TRAcdr3_p8_AF3	Atchley Factor 3 for the 8th amino acid of CDR3a, following our alignment of CDR3a sequences of different lengths	-0.0104681	0.0321445	0.000111732	-0.00212413
TRAcdr3_p8_AF4	Atchley Factor 4 for the 8th amino acid of CDR3a, following our alignment of CDR3a sequences of different lengths	0.0176543	-0.0185673	-0.0151614	0.00227445
TRAcdr3_p8_AF5	Atchley Factor 5 for the 8th amino acid of CDR3a, following our alignment of CDR3a sequences of different lengths	0.0154856	-0.0719137	0.0154669	0.0075025
TRAcdr3_p9_AF1	Atchley Factor 1 for the 9th amino acid of CDR3a, following our alignment of CDR3a sequences of different lengths	0.0367952	-0.0254211	-0.0110193	-0.00428449
TRAcdr3_p9_AF2	Atchley Factor 2 for the 9th amino acid of CDR3a, following our alignment of CDR3a sequences of different lengths	0.019535	-0.0155598	-0.0078999	-0.0012946
TRAcdr3_p9_AF3	Atchley Factor 3 for the 9th amino acid of CDR3a, following our alignment of CDR3a sequences of different lengths	-0.0132176	9.98181198232581e-05	-0.00181271	0.00335808
TRAcdr3_p9_AF4	Atchley Factor 4 for the 9th amino acid of CDR3a, following our alignment of CDR3a sequences of different lengths	-0.00850427	-0.0340828	-0.00286376	-0.00404599
TRAcdr3_p9_AF5	Atchley Factor 5 for the 9th amino acid of CDR3a, following our alignment of CDR3a sequences of different lengths	-0.0180116	-0.0251759	0.00414772	0.00395119
TRAcdr3_p10_AF1	Atchley Factor 1 for the 10th amino acid of CDR3a, following our alignment of CDR3a sequences of different lengths	-0.0279129	-0.0162552	-0.00289556	-0.0111664
TRAcdr3_p10_AF2	Atchley Factor 2 for the 10th amino acid of CDR3a, following our alignment of CDR3a sequences of different lengths	-0.0157155	-0.0154876	-0.000906948	0.00318898
TRAcdr3_p10_AF3	Atchley Factor 3 for the 10th amino acid of CDR3a, following our alignment of CDR3a sequences of different lengths	0.0299668	-0.0321274	-0.00039258	0.00121805
TRAcdr3_p10_AF4	Atchley Factor 4 for the 10th amino acid of CDR3a, following our alignment of CDR3a sequences of different lengths	-0.0384347	-0.0171748	-0.0112888	0.000662425
TRAcdr3_p10_AF5	Atchley Factor 5 for the 10th amino acid of CDR3a, following our alignment of CDR3a sequences of different lengths	0.016027	-0.023185	0.00199511	0.00138922
TRAcdr3_p11_AF1	Atchley Factor 1 for the 11th amino acid of CDR3a, following our alignment of CDR3a sequences of different lengths	-0.0117138	-0.0140076	-0.00951763	0.0064463
TRAcdr3_p11_AF2	Atchley Factor 2 for the 11th amino acid of CDR3a, following our alignment of CDR3a sequences of different lengths	-0.0274527	0.0230657	-0.00654408	-0.00368784
TRAcdr3_p11_AF3	Atchley Factor 3 for the 11th amino acid of CDR3a, following our alignment of CDR3a sequences of different lengths	-0.0416882	0.00962583	0.00596749	0.00467085
TRAcdr3_p11_AF4	Atchley Factor 4 for the 11th amino acid of CDR3a, following our alignment of CDR3a sequences of different lengths	-0.00238082	0.00174011	-0.00297716	-4.46785e-05
TRAcdr3_p11_AF5	Atchley Factor 5 for the 11th amino acid of CDR3a, following our alignment of CDR3a sequences of different lengths	-0.0300167	0.00512686	0.00548083	0.00265338
TRAcdr3_p12_AF1	Atchley Factor 1 for the 12th amino acid of CDR3a, following our alignment of CDR3a sequences of different lengths	-0.0262789	-0.0390497	0.00256996	-0.00151142
TRAcdr3_p12_AF2	Atchley Factor 2 for the 12th amino acid of CDR3a, following our alignment of CDR3a sequences of different lengths	0.00141771	0.00302354	-0.00717417	-0.00266129
TRAcdr3_p12_AF3	Atchley Factor 3 for the 12th amino acid of CDR3a, following our alignment of CDR3a sequences of different lengths	-0.0172097	-0.0164984	0.00203352	0.00419212
TRAcdr3_p12_AF4	Atchley Factor 4 for the 12th amino acid of CDR3a, following our alignment of CDR3a sequences of different lengths	0.0348276	-0.00374383	0.00516001	0.00514822
TRAcdr3_p12_AF5	Atchley Factor 5 for the 12th amino acid of CDR3a, following our alignment of CDR3a sequences of different lengths	-0.00133965	-0.00488273	0.00414466	0.00385391
TRAcdr3_p13_AF1	Atchley Factor 1 for the 13th amino acid of CDR3a, following our alignment of CDR3a sequences of different lengths	-0.0261768	0.0383111	0.00172439	-0.00570137
TRAcdr3_p13_AF2	Atchley Factor 2 for the 13th amino acid of CDR3a, following our alignment of CDR3a sequences of different lengths	-0.0202899	0.000663866	-0.00493991	-0.00365706
TRAcdr3_p13_AF3	Atchley Factor 3 for the 13th amino acid of CDR3a, following our alignment of CDR3a sequences of different lengths	0.0206424	-0.000109925	0.00630022	0.00541235
TRAcdr3_p13_AF4	Atchley Factor 4 for the 13th amino acid of CDR3a, following our alignment of CDR3a sequences of different lengths	-0.00778122	0.00104858	-0.00211882	-0.00110679
TRAcdr3_p13_AF5	Atchley Factor 5 for the 13th amino acid of CDR3a, following our alignment of CDR3a sequences of different lengths	0.0274767	-0.0257887	0.000554924	0.00545398
TRAcdr3_p14_AF1	Atchley Factor 1 for the 14th amino acid of CDR3a, following our alignment of CDR3a sequences of different lengths	0.00574966	-0.0355882	-0.00389142	-0.00302205
TRAcdr3_p14_AF2	Atchley Factor 2 for the 14th amino acid of CDR3a, following our alignment of CDR3a sequences of different lengths	0.0186313	-0.0275202	-0.00444344	-0.0018897
TRAcdr3_p14_AF3	Atchley Factor 3 for the 14th amino acid of CDR3a, following our alignment of CDR3a sequences of different lengths	-0.018548	-0.012411	-0.000439825	-0.00240351
TRAcdr3_p14_AF4	Atchley Factor 4 for the 14th amino acid of CDR3a, following our alignment of CDR3a sequences of different lengths	-0.0544641	0.0120469	0.000859295	0.00136684
TRAcdr3_p14_AF5	Atchley Factor 5 for the 14th amino acid of CDR3a, following our alignment of CDR3a sequences of different lengths	-0.015952	0.0109422	0.000251952	-0.000355811
TRAcdr3_p15_AF1	Atchley Factor 1 for the 15th amino acid of CDR3a, following our alignment of CDR3a sequences of different lengths	0.00641077	0.034044	0.00321474	0.000693728
TRAcdr3_p15_AF2	Atchley Factor 2 for the 15th amino acid of CDR3a, following our alignment of CDR3a sequences of different lengths	0.0153121	0.020688	-0.00962903	-0.00454429
TRAcdr3_p15_AF3	Atchley Factor 3 for the 15th amino acid of CDR3a, following our alignment of CDR3a sequences of different lengths	-0.00621723	-0.00160366	0.00409135	0.00242674
TRAcdr3_p15_AF4	Atchley Factor 4 for the 15th amino acid of CDR3a, following our alignment of CDR3a sequences of different lengths	-0.0162781	0.0516135	0.00983823	0.00709114
TRAcdr3_p15_AF5	Atchley Factor 5 for the 15th amino acid of CDR3a, following our alignment of CDR3a sequences of different lengths	-0.0060322	0.00611783	-0.00181115	0.00236172
TRAcdr3_p16_AF1	Atchley Factor 1 for the 16th amino acid of CDR3a, following our alignment of CDR3a sequences of different lengths	-0.0294408	0.0295971	0.00444428	-0.00908928
TRAcdr3_p16_AF2	Atchley Factor 2 for the 16th amino acid of CDR3a, following our alignment of CDR3a sequences of different lengths	-0.0158174	0.0237154	0.000443807	-0.000607426
TRAcdr3_p16_AF3	Atchley Factor 3 for the 16th amino acid of CDR3a, following our alignment of CDR3a sequences of different lengths	-0.0244126	0.0127874	0.00154243	-0.00632519
TRAcdr3_p16_AF4	Atchley Factor 4 for the 16th amino acid of CDR3a, following our alignment of CDR3a sequences of different lengths	-0.0315258	0.0280595	0.00457533	0.00256379
TRAcdr3_p16_AF5	Atchley Factor 5 for the 16th amino acid of CDR3a, following our alignment of CDR3a sequences of different lengths	-0.0270697	0.0111162	0.000263231	-0.0033514
TRAcdr3_p17_AF1	Atchley Factor 1 for the 17th amino acid of CDR3a, following our alignment of CDR3a sequences of different lengths	0.0199443	0.00151651	-0.00848144	-0.00534236
TRAcdr3_p17_AF2	Atchley Factor 2 for the 17th amino acid of CDR3a, following our alignment of CDR3a sequences of different lengths	-0.0245728	0.00567996	0.00278587	0.00338218
TRAcdr3_p17_AF3	Atchley Factor 3 for the 17th amino acid of CDR3a, following our alignment of CDR3a sequences of different lengths	0.030262	-0.0044286	-0.00456337	-0.00454664
TRAcdr3_p17_AF4	Atchley Factor 4 for the 17th amino acid of CDR3a, following our alignment of CDR3a sequences of different lengths	0.00178276	-0.000618378	0.00308487	0.00116712
TRAcdr3_p17_AF5	Atchley Factor 5 for the 17th amino acid of CDR3a, following our alignment of CDR3a sequences of different lengths	0.0151037	-0.00148167	-0.00057476	-0.00153536
TRB_p27_AF1	Atchley Factor 1 for the amino acid at IMGT position 27 of TCRB	-0.048787	-0.108229	0.0221327	-0.000760248
TRB_p27_AF2	Atchley Factor 2 for the amino acid at IMGT position 27 of TCRB	-0.0562852	-0.00682243	-0.00776558	-0.0087907
TRB_p27_AF3	Atchley Factor 3 for the amino acid at IMGT position 27 of TCRB	0.0483723	0.016926	0.00478674	0.00732663
TRB_p27_AF4	Atchley Factor 4 for the amino acid at IMGT position 27 of TCRB	-0.0266195	-0.0292643	-0.0034921	-0.00351176
TRB_p27_AF5	Atchley Factor 5 for the amino acid at IMGT position 27 of TCRB	0.0378553	-0.0228655	-0.00169596	0.000554199
TRB_p28_AF1	Atchley Factor 1 for the amino acid at IMGT position 28 of TCRB	0.0145955	0.0510897	-0.00748204	-0.00458543
TRB_p28_AF2	Atchley Factor 2 for the amino acid at IMGT position 28 of TCRB	-0.0377685	-0.067698	-0.00201448	0.00568972
TRB_p28_AF3	Atchley Factor 3 for the amino acid at IMGT position 28 of TCRB	0.00993917	0.062358	0.00393544	-0.00261171
TRB_p28_AF4	Atchley Factor 4 for the amino acid at IMGT position 28 of TCRB	0.0297674	-0.0180524	-0.00361038	0.00219444
TRB_p28_AF5	Atchley Factor 5 for the amino acid at IMGT position 28 of TCRB	0.0440715	0.00212022	-0.00405276	0.00096289
TRB_p29_AF1	Atchley Factor 1 for the amino acid at IMGT position 29 of TCRB	0.00661124	0.0563452	0.0104506	-0.000556747
TRB_p29_AF2	Atchley Factor 2 for the amino acid at IMGT position 29 of TCRB	0.00513918	0.00834725	-0.00337416	-0.00409397
TRB_p29_AF3	Atchley Factor 3 for the amino acid at IMGT position 29 of TCRB	-0.00958591	-0.0263534	-0.00248947	0.0034043
TRB_p29_AF4	Atchley Factor 4 for the amino acid at IMGT position 29 of TCRB	-0.00188398	-0.00966831	-0.00568695	-0.00626758
TRB_p29_AF5	Atchley Factor 5 for the amino acid at IMGT position 29 of TCRB	0.000440741	-0.03376	0.00111428	0.00742265
TRB_p36_AF1	Atchley Factor 1 for the amino acid at IMGT position 36 of TCRB	0.00810538	-0.0352521	-0.0219804	0.00121895
TRB_p36_AF2	Atchley Factor 2 for the amino acid at IMGT position 36 of TCRB	0.00803167	-0.0364796	-0.0216761	0.0011347
TRB_p36_AF3	Atchley Factor 3 for the amino acid at IMGT position 36 of TCRB	0.00782123	-0.0372613	-0.0213862	0.000934336
TRB_p36_AF4	Atchley Factor 4 for the amino acid at IMGT position 36 of TCRB	-0.00755709	0.0375182	0.0211122	-0.000740587
TRB_p36_AF5	Atchley Factor 5 for the amino acid at IMGT position 36 of TCRB	0.00728201	-0.0374166	-0.0208487	0.000575891
TRB_p37_AF1	Atchley Factor 1 for the amino acid at IMGT position 37 of TCRB	-0.0306057	0.00532842	-0.00421051	-0.0163862
TRB_p37_AF2	Atchley Factor 2 for the amino acid at IMGT position 37 of TCRB	0.0255675	-0.023196	0.011737	0.00971254
TRB_p37_AF3	Atchley Factor 3 for the amino acid at IMGT position 37 of TCRB	0.00438712	-0.0949737	-0.00851276	-0.00361902
TRB_p37_AF4	Atchley Factor 4 for the amino acid at IMGT position 37 of TCRB	-0.0216433	-0.0045088	0.00978971	0.00793024
TRB_p37_AF5	Atchley Factor 5 for the amino acid at IMGT position 37 of TCRB	-0.013847	-0.0566172	0.00824929	0.00256963
TRB_p38_AF1	Atchley Factor 1 for the amino acid at IMGT position 38 of TCRB	0.0301892	-0.0236854	0.00177139	-0.000613035
TRB_p38_AF2	Atchley Factor 2 for the amino acid at IMGT position 38 of TCRB	-0.0523222	-0.0475463	0.0133203	0.00277928
TRB_p38_AF3	Atchley Factor 3 for the amino acid at IMGT position 38 of TCRB	0.00757904	0.0329226	0.00279926	0.0064143
TRB_p38_AF4	Atchley Factor 4 for the amino acid at IMGT position 38 of TCRB	0.0344951	0.0186328	-0.00967232	0.00396013
TRB_p38_AF5	Atchley Factor 5 for the amino acid at IMGT position 38 of TCRB	0.0179337	0.0175395	0.001294	0.00268423
TRB_p56_AF1	Atchley Factor 1 for the amino acid at IMGT position 56 of TCRB	0.0144853	-0.0557085	-0.00167516	-0.00403562
TRB_p56_AF2	Atchley Factor 2 for the amino acid at IMGT position 56 of TCRB	0.0364289	-0.047744	0.0015503	0.00182775
TRB_p56_AF3	Atchley Factor 3 for the amino acid at IMGT position 56 of TCRB	-0.0318157	0.0719972	-0.002446	0.00119366
TRB_p56_AF4	Atchley Factor 4 for the amino acid at IMGT position 56 of TCRB	0.016113	-0.0956828	0.00123921	-0.00753814
TRB_p56_AF5	Atchley Factor 5 for the amino acid at IMGT position 56 of TCRB	-0.0320607	0.0471807	-0.00274085	-0.000987245
TRB_p57_AF1	Atchley Factor 1 for the amino acid at IMGT position 57 of TCRB	0.0642947	-0.0493604	-0.00941991	0.00429553
TRB_p57_AF2	Atchley Factor 2 for the amino acid at IMGT position 57 of TCRB	0.0568846	-0.0297488	0.00394308	-0.00453484
TRB_p57_AF3	Atchley Factor 3 for the amino acid at IMGT position 57 of TCRB	0.0565941	-0.10245	-0.0017985	-0.00415556
TRB_p57_AF4	Atchley Factor 4 for the amino acid at IMGT position 57 of TCRB	0.0125805	0.0181377	0.00435027	0.00351198
TRB_p57_AF5	Atchley Factor 5 for the amino acid at IMGT position 57 of TCRB	0.0668135	-0.0176819	0.00545266	0.000914948
TRB_p58_AF1	Atchley Factor 1 for the amino acid at IMGT position 58 of TCRB	-0.0251805	0.0134831	-0.00516716	-0.00341507
TRB_p58_AF2	Atchley Factor 2 for the amino acid at IMGT position 58 of TCRB	-0.06117	-0.0879434	-0.0066687	-0.0173062
TRB_p58_AF3	Atchley Factor 3 for the amino acid at IMGT position 58 of TCRB	0.013338	0.0303923	-0.00822155	0.00523403
TRB_p58_AF4	Atchley Factor 4 for the amino acid at IMGT position 58 of TCRB	0.0266037	-0.0858448	0.00774138	-0.00159811
TRB_p58_AF5	Atchley Factor 5 for the amino acid at IMGT position 58 of TCRB	-0.016293	-0.0298587	-0.00850099	-0.0138966
TRB_p59_AF1	Atchley Factor 1 for the amino acid at IMGT position 59 of TCRB	0	0	0	0
TRB_p59_AF2	Atchley Factor 2 for the amino acid at IMGT position 59 of TCRB	0	0	0	0
TRB_p59_AF3	Atchley Factor 3 for the amino acid at IMGT position 59 of TCRB	0	0	0	0
TRB_p59_AF4	Atchley Factor 4 for the amino acid at IMGT position 59 of TCRB	0	0	0	0
TRB_p59_AF5	Atchley Factor 5 for the amino acid at IMGT position 59 of TCRB	0	0	0	0
TRB_p63_AF1	Atchley Factor 1 for the amino acid at IMGT position 63 of TCRB	0.018386	-0.0546998	0.0110846	0.00239257
TRB_p63_AF2	Atchley Factor 2 for the amino acid at IMGT position 63 of TCRB	-0.0263492	-0.00406906	-0.014604	-0.000471821
TRB_p63_AF3	Atchley Factor 3 for the amino acid at IMGT position 63 of TCRB	-0.0317228	0.0519532	-6.49207e-05	0.000920677
TRB_p63_AF4	Atchley Factor 4 for the amino acid at IMGT position 63 of TCRB	0.0100847	0.0763639	-0.00849537	-0.00268388
TRB_p63_AF5	Atchley Factor 5 for the amino acid at IMGT position 63 of TCRB	0.0368994	0.0213077	-0.0136396	0.00438639
TRB_p64_AF1	Atchley Factor 1 for the amino acid at IMGT position 64 of TCRB	-0.0214306	-0.0329106	0.00544404	0.0126787
TRB_p64_AF2	Atchley Factor 2 for the amino acid at IMGT position 64 of TCRB	0.0196117	-0.0223878	0.00186387	-0.0168303
TRB_p64_AF3	Atchley Factor 3 for the amino acid at IMGT position 64 of TCRB	0.00150301	0.0714134	-0.00241229	0.000478765
TRB_p64_AF4	Atchley Factor 4 for the amino acid at IMGT position 64 of TCRB	0.0283887	-0.00577082	0.000823332	-0.00247675
TRB_p64_AF5	Atchley Factor 5 for the amino acid at IMGT position 64 of TCRB	-0.00802043	0.0176257	0.0102818	-0.00310483
TRB_p65_AF1	Atchley Factor 1 for the amino acid at IMGT position 65 of TCRB	0.0155997	0.0121008	0.00383649	0.0014596
TRB_p65_AF2	Atchley Factor 2 for the amino acid at IMGT position 65 of TCRB	0.0797319	0.0784477	0.000863486	0.00473233
TRB_p65_AF3	Atchley Factor 3 for the amino acid at IMGT position 65 of TCRB	0.0209434	-0.0201118	-0.0031648	-0.000283117
TRB_p65_AF4	Atchley Factor 4 for the amino acid at IMGT position 65 of TCRB	9.80072391455998e-06	0.0533526	-0.0117927	0.00284803
TRB_p65_AF5	Atchley Factor 5 for the amino acid at IMGT position 65 of TCRB	0.0573785	0.000107978	-0.00653917	0.00424726
TRBcdr3_p1_AF1	Atchley Factor 1 for the 2nd amino acid of CDR3b, following our alignment of CDR3b sequences of different lengths	0	0	0	0
TRBcdr3_p1_AF2	Atchley Factor 2 for the 1st amino acid of CDR3b, following our alignment of CDR3b sequences of different lengths	0	0	0	0
TRBcdr3_p1_AF3	Atchley Factor 3 for the 1st amino acid of CDR3b, following our alignment of CDR3b sequences of different lengths	0	0	0	0
TRBcdr3_p1_AF4	Atchley Factor 4 for the 1st amino acid of CDR3b, following our alignment of CDR3b sequences of different lengths	0	0	0	0
TRBcdr3_p1_AF5	Atchley Factor 5 for the 1st amino acid of CDR3b, following our alignment of CDR3b sequences of different lengths	0	0	0	0
TRBcdr3_p2_AF1	Atchley Factor 1 for the 2nd amino acid of CDR3b, following our alignment of CDR3b sequences of different lengths	-0.00375121	-0.0054273	0.00259345	0.000676601
TRBcdr3_p2_AF2	Atchley Factor 2 for the 2nd amino acid of CDR3b, following our alignment of CDR3b sequences of different lengths	0.00285822	0.00561	-0.00368554	-0.000666543
TRBcdr3_p2_AF3	Atchley Factor 3 for the 2nd amino acid of CDR3b, following our alignment of CDR3b sequences of different lengths	-0.000108391	7.28859822215058e-05	0.000408766	-0.00152748
TRBcdr3_p2_AF4	Atchley Factor 4 for the 2nd amino acid of CDR3b, following our alignment of CDR3b sequences of different lengths	-0.00325903	-0.00179417	0.00335494	0.000718909
TRBcdr3_p2_AF5	Atchley Factor 5 for the 2nd amino acid of CDR3b, following our alignment of CDR3b sequences of different lengths	-0.000596356	-0.00317054	0.00054604	-0.000982265
TRBcdr3_p3_AF1	Atchley Factor 1 for the 3rd amino acid of CDR3b, following our alignment of CDR3b sequences of different lengths	-0.00446074	0.00572547	0.000248592	0.00327803
TRBcdr3_p3_AF2	Atchley Factor 2 for the 3rd amino acid of CDR3b, following our alignment of CDR3b sequences of different lengths	-0.00251445	0.00405121	0.00213947	-0.00186576
TRBcdr3_p3_AF3	Atchley Factor 3 for the 3rd amino acid of CDR3b, following our alignment of CDR3b sequences of different lengths	5.33912872715216e-05	-0.00286359	0.0027523	-2.41449e-05
TRBcdr3_p3_AF4	Atchley Factor 4 for the 3rd amino acid of CDR3b, following our alignment of CDR3b sequences of different lengths	-0.00076005	0.00788266	-0.00671336	0.00210578
TRBcdr3_p3_AF5	Atchley Factor 5 for the 3rd amino acid of CDR3b, following our alignment of CDR3b sequences of different lengths	-0.000226281	-0.00171502	0.00157005	0.000136708
TRBcdr3_p4_AF1	Atchley Factor 1 for the 4th amino acid of CDR3b, following our alignment of CDR3b sequences of different lengths	0.0107042	-0.00216042	-0.00458828	0.00321431
TRBcdr3_p4_AF2	Atchley Factor 2 for the 4th amino acid of CDR3b, following our alignment of CDR3b sequences of different lengths	-0.000410883	-0.0198315	0.00259382	-0.00314059
TRBcdr3_p4_AF3	Atchley Factor 3 for the 4th amino acid of CDR3b, following our alignment of CDR3b sequences of different lengths	0.00481453	0.00850792	-0.00204607	-0.000431334
TRBcdr3_p4_AF4	Atchley Factor 4 for the 4th amino acid of CDR3b, following our alignment of CDR3b sequences of different lengths	-0.00387281	0.00368381	-0.00410901	-0.00546813
TRBcdr3_p4_AF5	Atchley Factor 5 for the 4th amino acid of CDR3b, following our alignment of CDR3b sequences of different lengths	-0.00225153	-0.00639732	-0.0033936	-0.00114209
TRBcdr3_p5_AF1	Atchley Factor 1 for the 5th amino acid of CDR3b, following our alignment of CDR3b sequences of different lengths	0.0129852	-0.0133807	-0.0111582	0.00369306
TRBcdr3_p5_AF2	Atchley Factor 2 for the 5th amino acid of CDR3b, following our alignment of CDR3b sequences of different lengths	0.0113549	-0.00456633	-0.00123906	0.000501943
TRBcdr3_p5_AF3	Atchley Factor 3 for the 5th amino acid of CDR3b, following our alignment of CDR3b sequences of different lengths	-0.01799	0.0285868	0.0027596	0.00166945
TRBcdr3_p5_AF4	Atchley Factor 4 for the 5th amino acid of CDR3b, following our alignment of CDR3b sequences of different lengths	-0.0018038	-0.0223492	-0.00231187	-0.003743
TRBcdr3_p5_AF5	Atchley Factor 5 for the 5th amino acid of CDR3b, following our alignment of CDR3b sequences of different lengths	-0.000159667	-0.0253807	-0.00128274	0.00227595
TRBcdr3_p6_AF1	Atchley Factor 1 for the 6th amino acid of CDR3b, following our alignment of CDR3b sequences of different lengths	0.0250151	-0.00692722	-0.012159	-0.000318235
TRBcdr3_p6_AF2	Atchley Factor 2 for the 6th amino acid of CDR3b, following our alignment of CDR3b sequences of different lengths	0.01719	-0.0133701	-0.00349172	0.00369264
TRBcdr3_p6_AF3	Atchley Factor 3 for the 6th amino acid of CDR3b, following our alignment of CDR3b sequences of different lengths	-0.0296929	0.012625	0.000895112	0.00475272
TRBcdr3_p6_AF4	Atchley Factor 4 for the 6th amino acid of CDR3b, following our alignment of CDR3b sequences of different lengths	0.000202292	-0.0345187	-0.012085	-0.00200594
TRBcdr3_p6_AF5	Atchley Factor 5 for the 6th amino acid of CDR3b, following our alignment of CDR3b sequences of different lengths	-0.0210582	-0.0450056	0.00277374	0.000676954
TRBcdr3_p7_AF1	Atchley Factor 1 for the 7th amino acid of CDR3b, following our alignment of CDR3b sequences of different lengths	0.00634529	0.00468104	-0.0202361	-0.00192913
TRBcdr3_p7_AF2	Atchley Factor 2 for the 7th amino acid of CDR3b, following our alignment of CDR3b sequences of different lengths	0.00583677	0.00113009	-0.00905665	-0.000721452
TRBcdr3_p7_AF3	Atchley Factor 3 for the 7th amino acid of CDR3b, following our alignment of CDR3b sequences of different lengths	0.0133966	0.0313169	0.00774586	0.00596621
TRBcdr3_p7_AF4	Atchley Factor 4 for the 7th amino acid of CDR3b, following our alignment of CDR3b sequences of different lengths	0.0196387	-0.0271008	-0.00350421	-0.000624885
TRBcdr3_p7_AF5	Atchley Factor 5 for the 7th amino acid of CDR3b, following our alignment of CDR3b sequences of different lengths	-0.00657112	-0.0506906	0.00701745	-0.0023261
TRBcdr3_p8_AF1	Atchley Factor 1 for the 8th amino acid of CDR3b, following our alignment of CDR3b sequences of different lengths	0.0247457	-0.0146965	-0.0173281	0.00372644
TRBcdr3_p8_AF2	Atchley Factor 2 for the 8th amino acid of CDR3b, following our alignment of CDR3b sequences of different lengths	-0.0178025	-0.00919223	0.00203456	-5.34572e-05
TRBcdr3_p8_AF3	Atchley Factor 3 for the 8th amino acid of CDR3b, following our alignment of CDR3b sequences of different lengths	-0.0145298	0.0110851	0.00470597	0.00128915
TRBcdr3_p8_AF4	Atchley Factor 4 for the 8th amino acid of CDR3b, following our alignment of CDR3b sequences of different lengths	0.00904616	-0.0120828	-0.0147507	-0.0107134
TRBcdr3_p8_AF5	Atchley Factor 5 for the 8th amino acid of CDR3b, following our alignment of CDR3b sequences of different lengths	-0.0046606	-0.00859732	0.00667748	-0.000881832
TRBcdr3_p9_AF1	Atchley Factor 1 for the 9th amino acid of CDR3b, following our alignment of CDR3b sequences of different lengths	0.0399598	0.0202834	-0.011411	-0.00734889
TRBcdr3_p9_AF2	Atchley Factor 2 for the 9th amino acid of CDR3b, following our alignment of CDR3b sequences of different lengths	-0.00405837	0.029414	-0.0157736	0.005574
TRBcdr3_p9_AF3	Atchley Factor 3 for the 9th amino acid of CDR3b, following our alignment of CDR3b sequences of different lengths	0.0122258	0.000323984	-0.00891983	0.000630757
TRBcdr3_p9_AF4	Atchley Factor 4 for the 9th amino acid of CDR3b, following our alignment of CDR3b sequences of different lengths	0.00721646	0.00823037	-0.0127029	-0.00670891
TRBcdr3_p9_AF5	Atchley Factor 5 for the 9th amino acid of CDR3b, following our alignment of CDR3b sequences of different lengths	-0.0274005	-0.0298876	0.00847557	0.000684077
TRBcdr3_p10_AF1	Atchley Factor 1 for the 10th amino acid of CDR3b, following our alignment of CDR3b sequences of different lengths	0.0341609	-0.00487309	-0.0222983	-0.00854074
TRBcdr3_p10_AF2	Atchley Factor 2 for the 10th amino acid of CDR3b, following our alignment of CDR3b sequences of different lengths	0.0031229	0.0131507	-0.00400047	0.000127844
TRBcdr3_p10_AF3	Atchley Factor 3 for the 10th amino acid of CDR3b, following our alignment of CDR3b sequences of different lengths	0.00332761	-0.0138672	0.0055222	0.000567856
TRBcdr3_p10_AF4	Atchley Factor 4 for the 10th amino acid of CDR3b, following our alignment of CDR3b sequences of different lengths	0.00486149	0.00445394	-0.00542073	-0.00154239
TRBcdr3_p10_AF5	Atchley Factor 5 for the 10th amino acid of CDR3b, following our alignment of CDR3b sequences of different lengths	-0.037972	0.00198329	0.00913889	0.00647642
TRBcdr3_p11_AF1	Atchley Factor 1 for the 11th amino acid of CDR3b, following our alignment of CDR3b sequences of different lengths	-0.0382676	0.00611045	-0.00723604	-0.0080261
TRBcdr3_p11_AF2	Atchley Factor 2 for the 11th amino acid of CDR3b, following our alignment of CDR3b sequences of different lengths	0.000534597	-0.0308169	-0.00947891	-0.00916832
TRBcdr3_p11_AF3	Atchley Factor 3 for the 11th amino acid of CDR3b, following our alignment of CDR3b sequences of different lengths	-0.00410004	-0.00442063	0.0142521	0.000577336
TRBcdr3_p11_AF4	Atchley Factor 4 for the 11th amino acid of CDR3b, following our alignment of CDR3b sequences of different lengths	0.0048165	-0.0421138	-0.00617976	0.00672035
TRBcdr3_p11_AF5	Atchley Factor 5 for the 11th amino acid of CDR3b, following our alignment of CDR3b sequences of different lengths	-0.0146695	-0.0187329	0.0146398	0.00967797
TRBcdr3_p12_AF1	Atchley Factor 1 for the 12th amino acid of CDR3b, following our alignment of CDR3b sequences of different lengths	-0.0134686	0.039297	-0.00802235	-0.000867767
TRBcdr3_p12_AF2	Atchley Factor 2 for the 12th amino acid of CDR3b, following our alignment of CDR3b sequences of different lengths	0.000641886	-0.0746358	0.00840646	0.00103916
TRBcdr3_p12_AF3	Atchley Factor 3 for the 12th amino acid of CDR3b, following our alignment of CDR3b sequences of different lengths	-0.00280664	0.0250203	0.00850599	-0.00827208
TRBcdr3_p12_AF4	Atchley Factor 4 for the 12th amino acid of CDR3b, following our alignment of CDR3b sequences of different lengths	-0.014564	-0.0404558	0.00023171	0.00243412
TRBcdr3_p12_AF5	Atchley Factor 5 for the 12th amino acid of CDR3b, following our alignment of CDR3b sequences of different lengths	-0.00895297	-0.0791619	0.0117418	0.00490031
TRBcdr3_p13_AF1	Atchley Factor 1 for the 13th amino acid of CDR3b, following our alignment of CDR3b sequences of different lengths	-0.00992301	0.0205895	-0.0129196	-0.000864788
TRBcdr3_p13_AF2	Atchley Factor 2 for the 13th amino acid of CDR3b, following our alignment of CDR3b sequences of different lengths	-0.0104916	-0.0323542	0.00661924	0.000447578
TRBcdr3_p13_AF3	Atchley Factor 3 for the 13th amino acid of CDR3b, following our alignment of CDR3b sequences of different lengths	-0.0124539	0.0111649	0.000371969	-0.00404959
TRBcdr3_p13_AF4	Atchley Factor 4 for the 13th amino acid of CDR3b, following our alignment of CDR3b sequences of different lengths	0.0170528	-0.056437	-0.00731356	0.00514003
TRBcdr3_p13_AF5	Atchley Factor 5 for the 13th amino acid of CDR3b, following our alignment of CDR3b sequences of different lengths	-0.0131549	-0.047855	0.00602127	0.0018712
TRBcdr3_p14_AF1	Atchley Factor 1 for the 14th amino acid of CDR3b, following our alignment of CDR3b sequences of different lengths	-0.0141381	0.0282358	-0.00191124	0.00227628
TRBcdr3_p14_AF2	Atchley Factor 2 for the 14th amino acid of CDR3b, following our alignment of CDR3b sequences of different lengths	0.0173375	-0.0196939	0.00331142	0.00529567
TRBcdr3_p14_AF3	Atchley Factor 3 for the 14th amino acid of CDR3b, following our alignment of CDR3b sequences of different lengths	-0.0233658	0.0280701	0.000439212	0.00354161
TRBcdr3_p14_AF4	Atchley Factor 4 for the 14th amino acid of CDR3b, following our alignment of CDR3b sequences of different lengths	0.0154158	-0.0451148	-0.00395306	-0.000265076
TRBcdr3_p14_AF5	Atchley Factor 5 for the 14th amino acid of CDR3b, following our alignment of CDR3b sequences of different lengths	-0.0133531	-0.0291555	-0.000352269	0.00163707
TRBcdr3_p15_AF1	Atchley Factor 1 for the 15th amino acid of CDR3b, following our alignment of CDR3b sequences of different lengths	-0.0189902	0.00844	0.00500483	-0.00380095
TRBcdr3_p15_AF2	Atchley Factor 2 for the 15th amino acid of CDR3b, following our alignment of CDR3b sequences of different lengths	-0.0128539	0.0280106	-0.00298936	-0.000456276
TRBcdr3_p15_AF3	Atchley Factor 3 for the 15th amino acid of CDR3b, following our alignment of CDR3b sequences of different lengths	-0.00407442	-0.00219129	-0.000926647	0.0012276
TRBcdr3_p15_AF4	Atchley Factor 4 for the 15th amino acid of CDR3b, following our alignment of CDR3b sequences of different lengths	0.0165207	-0.000739439	-0.0061827	0.00105302
TRBcdr3_p15_AF5	Atchley Factor 5 for the 15th amino acid of CDR3b, following our alignment of CDR3b sequences of different lengths	-0.00649401	-0.00154428	0.000478015	-0.00069769
TRBcdr3_p16_AF1	Atchley Factor 1 for the 16th amino acid of CDR3b, following our alignment of CDR3b sequences of different lengths	-0.00886949	0.0224166	-0.00241952	0.000836495
TRBcdr3_p16_AF2	Atchley Factor 2 for the 16th amino acid of CDR3b, following our alignment of CDR3b sequences of different lengths	-0.00879366	0.0160218	-0.0017893	-0.000296493
TRBcdr3_p16_AF3	Atchley Factor 3 for the 16th amino acid of CDR3b, following our alignment of CDR3b sequences of different lengths	0.00202571	-0.0132146	0.00559891	0.00130109
TRBcdr3_p16_AF4	Atchley Factor 4 for the 16th amino acid of CDR3b, following our alignment of CDR3b sequences of different lengths	0.00725623	0.0108424	-0.00249763	0.00128702
TRBcdr3_p16_AF5	Atchley Factor 5 for the 16th amino acid of CDR3b, following our alignment of CDR3b sequences of different lengths	0.00259877	-0.00314189	0.000509209	-0.000189323
TRBcdr3_p17_AF1	Atchley Factor 1 for the 17th amino acid of CDR3b, following our alignment of CDR3b sequences of different lengths	-0.0292974	0.0163602	0.00817559	-0.00245288
TRBcdr3_p17_AF2	Atchley Factor 2 for the 17th amino acid of CDR3b, following our alignment of CDR3b sequences of different lengths	-0.0273859	-0.00724057	0.0128708	0.0011215
TRBcdr3_p17_AF3	Atchley Factor 3 for the 17th amino acid of CDR3b, following our alignment of CDR3b sequences of different lengths	0.00189111	-0.00508079	-0.0112425	-0.00111062
TRBcdr3_p17_AF4	Atchley Factor 4 for the 17th amino acid of CDR3b, following our alignment of CDR3b sequences of different lengths	0.00417469	0.00852324	0.0138226	0.00249809
TRBcdr3_p17_AF5	Atchley Factor 5 for the 17th amino acid of CDR3b, following our alignment of CDR3b sequences of different lengths	-0.0147263	-0.00846079	-0.00704207	-0.00274575
TRBcdr3_p18_AF1	Atchley Factor 1 for the 18th amino acid of CDR3b, following our alignment of CDR3b sequences of different lengths	0.00836666	0.0232185	0.0125519	-0.00208914
TRBcdr3_p18_AF2	Atchley Factor 2 for the 18th amino acid of CDR3b, following our alignment of CDR3b sequences of different lengths	-0.0083641	-0.0232056	-0.0125587	0.00204988
TRBcdr3_p18_AF3	Atchley Factor 3 for the 18th amino acid of CDR3b, following our alignment of CDR3b sequences of different lengths	0.008362	0.0232005	0.0125706	-0.00200096
TRBcdr3_p18_AF4	Atchley Factor 4 for the 18th amino acid of CDR3b, following our alignment of CDR3b sequences of different lengths	-0.00835912	-0.0231981	-0.0125815	0.00195605
TRBcdr3_p18_AF5	Atchley Factor 5 for the 18th amino acid of CDR3b, following our alignment of CDR3b sequences of different lengths	0.00835412	0.0231929	0.0125874	-0.00191714
TRAcdr3_p1_AF1_by_TRAcdr3_p2_AF1	_by_ indicates multiplication of the two listed TCR features, each of which are individually described above	0.00892811	-0.00226157	0.000585394	-0.00426147
TRAcdr3_p1_AF1_by_TRAcdr3_p2_AF2	_by_ indicates multiplication of the two listed TCR features, each of which are individually described above	0.0202885	-0.0135061	0.000745038	-0.000305691
TRAcdr3_p1_AF1_by_TRAcdr3_p2_AF3	_by_ indicates multiplication of the two listed TCR features, each of which are individually described above	-0.00652301	0.0163355	0.00464449	-0.00556652
TRAcdr3_p1_AF1_by_TRAcdr3_p2_AF4	_by_ indicates multiplication of the two listed TCR features, each of which are individually described above	0.00693668	0.00757329	-0.00794249	-0.00407347
TRAcdr3_p1_AF1_by_TRAcdr3_p2_AF5	_by_ indicates multiplication of the two listed TCR features, each of which are individually described above	-0.00179414	-0.0239468	-0.00137409	-0.00198128
TRAcdr3_p1_AF2_by_TRAcdr3_p2_AF1	_by_ indicates multiplication of the two listed TCR features, each of which are individually described above	-0.00894303	0.00260306	-0.000538961	0.00391238
TRAcdr3_p1_AF2_by_TRAcdr3_p2_AF2	_by_ indicates multiplication of the two listed TCR features, each of which are individually described above	-0.0202922	0.010534	-0.000774813	0.00050741
TRAcdr3_p1_AF2_by_TRAcdr3_p2_AF3	_by_ indicates multiplication of the two listed TCR features, each of which are individually described above	0.00656896	-0.0178805	-0.00465534	0.00540905
TRAcdr3_p1_AF2_by_TRAcdr3_p2_AF4	_by_ indicates multiplication of the two listed TCR features, each of which are individually described above	-0.00686482	-0.00669773	0.00789186	0.00397669
TRAcdr3_p1_AF2_by_TRAcdr3_p2_AF5	_by_ indicates multiplication of the two listed TCR features, each of which are individually described above	0.00173633	0.0220218	0.0013515	0.00155426
TRAcdr3_p1_AF3_by_TRAcdr3_p2_AF1	_by_ indicates multiplication of the two listed TCR features, each of which are individually described above	0.00889664	-0.00238912	0.000604381	-0.00353409
TRAcdr3_p1_AF3_by_TRAcdr3_p2_AF2	_by_ indicates multiplication of the two listed TCR features, each of which are individually described above	0.0203114	-0.00873995	0.000773336	-0.000706595
TRAcdr3_p1_AF3_by_TRAcdr3_p2_AF3	_by_ indicates multiplication of the two listed TCR features, each of which are individually described above	-0.00647903	0.0186381	0.00463695	-0.00529584
TRAcdr3_p1_AF3_by_TRAcdr3_p2_AF4	_by_ indicates multiplication of the two listed TCR features, each of which are individually described above	0.00678875	0.00631697	-0.00784881	-0.0039237
TRAcdr3_p1_AF3_by_TRAcdr3_p2_AF5	_by_ indicates multiplication of the two listed TCR features, each of which are individually described above	-0.00157143	-0.0206575	-0.00134197	-0.00124038
TRAcdr3_p1_AF4_by_TRAcdr3_p2_AF1	_by_ indicates multiplication of the two listed TCR features, each of which are individually described above	0.00892489	-0.0021123	0.000650549	-0.00327886
TRAcdr3_p1_AF4_by_TRAcdr3_p2_AF2	_by_ indicates multiplication of the two listed TCR features, each of which are individually described above	0.0202863	-0.00744013	0.000788321	-0.000845792
TRAcdr3_p1_AF4_by_TRAcdr3_p2_AF3	_by_ indicates multiplication of the two listed TCR features, each of which are individually described above	-0.0063835	0.0191348	0.00461731	-0.00519251
TRAcdr3_p1_AF4_by_TRAcdr3_p2_AF4	_by_ indicates multiplication of the two listed TCR features, each of which are individually described above	0.00672732	0.00606063	-0.0078112	-0.00389645
TRAcdr3_p1_AF4_by_TRAcdr3_p2_AF5	_by_ indicates multiplication of the two listed TCR features, each of which are individually described above	-0.00139547	-0.0196019	-0.00133507	-0.00100954
TRAcdr3_p1_AF5_by_TRAcdr3_p2_AF1	_by_ indicates multiplication of the two listed TCR features, each of which are individually described above	0.00897117	-0.00188471	0.000689272	-0.0031013
TRAcdr3_p1_AF5_by_TRAcdr3_p2_AF2	_by_ indicates multiplication of the two listed TCR features, each of which are individually described above	0.0202394	-0.00640419	0.000811736	-0.000951279
TRAcdr3_p1_AF5_by_TRAcdr3_p2_AF3	_by_ indicates multiplication of the two listed TCR features, each of which are individually described above	-0.00629707	0.0195257	0.00459731	-0.00510941
TRAcdr3_p1_AF5_by_TRAcdr3_p2_AF4	_by_ indicates multiplication of the two listed TCR features, each of which are individually described above	0.00667416	0.00585394	-0.00777609	-0.00387835
TRAcdr3_p1_AF5_by_TRAcdr3_p2_AF5	_by_ indicates multiplication of the two listed TCR features, each of which are individually described above	-0.00123348	-0.0187279	-0.00132836	-0.000841994
TRAcdr3_p2_AF1_by_TRAcdr3_p3_AF1	_by_ indicates multiplication of the two listed TCR features, each of which are individually described above	0.014347	-0.0180015	-0.000524972	0.0054789
TRAcdr3_p2_AF1_by_TRAcdr3_p3_AF2	_by_ indicates multiplication of the two listed TCR features, each of which are individually described above	-0.0461005	-0.022434	0.012122	-0.000542226
TRAcdr3_p2_AF1_by_TRAcdr3_p3_AF3	_by_ indicates multiplication of the two listed TCR features, each of which are individually described above	-0.0106472	-0.0179989	0.00494564	0.00610429
TRAcdr3_p2_AF1_by_TRAcdr3_p3_AF4	_by_ indicates multiplication of the two listed TCR features, each of which are individually described above	-0.0141334	-0.00733006	-0.0064688	-0.00421693
TRAcdr3_p2_AF1_by_TRAcdr3_p3_AF5	_by_ indicates multiplication of the two listed TCR features, each of which are individually described above	0.0110441	0.0123434	-0.00114205	-0.00147379
TRAcdr3_p2_AF2_by_TRAcdr3_p3_AF1	_by_ indicates multiplication of the two listed TCR features, each of which are individually described above	-0.0406067	0.0146101	0.000600297	-0.00345952
TRAcdr3_p2_AF2_by_TRAcdr3_p3_AF2	_by_ indicates multiplication of the two listed TCR features, each of which are individually described above	0.0142594	-0.00886906	0.0112217	-0.000252127
TRAcdr3_p2_AF2_by_TRAcdr3_p3_AF3	_by_ indicates multiplication of the two listed TCR features, each of which are individually described above	-0.0148598	-0.0308945	-0.00669077	0.00314326
TRAcdr3_p2_AF2_by_TRAcdr3_p3_AF4	_by_ indicates multiplication of the two listed TCR features, each of which are individually described above	0.0175067	-0.0244328	-0.00506734	0.00171618
TRAcdr3_p2_AF2_by_TRAcdr3_p3_AF5	_by_ indicates multiplication of the two listed TCR features, each of which are individually described above	-0.000802236	0.0175551	-0.00373281	0.000910343
TRAcdr3_p2_AF3_by_TRAcdr3_p3_AF1	_by_ indicates multiplication of the two listed TCR features, each of which are individually described above	-0.00712861	-0.00828193	-0.00362664	0.00049876
TRAcdr3_p2_AF3_by_TRAcdr3_p3_AF2	_by_ indicates multiplication of the two listed TCR features, each of which are individually described above	-0.0307687	-0.0362954	0.0133355	0.00505476
TRAcdr3_p2_AF3_by_TRAcdr3_p3_AF3	_by_ indicates multiplication of the two listed TCR features, each of which are individually described above	-0.00926414	0.00315606	-0.00766625	-0.00353141
TRAcdr3_p2_AF3_by_TRAcdr3_p3_AF4	_by_ indicates multiplication of the two listed TCR features, each of which are individually described above	-0.0103365	-0.0394113	-0.00742809	-0.0044438
TRAcdr3_p2_AF3_by_TRAcdr3_p3_AF5	_by_ indicates multiplication of the two listed TCR features, each of which are individually described above	0.00377305	-0.014278	-0.00878996	-0.00468143
TRAcdr3_p2_AF4_by_TRAcdr3_p3_AF1	_by_ indicates multiplication of the two listed TCR features, each of which are individually described above	0.0465389	-0.0127916	-0.00406354	-0.000587191
TRAcdr3_p2_AF4_by_TRAcdr3_p3_AF2	_by_ indicates multiplication of the two listed TCR features, each of which are individually described above	-0.0141998	0.0240495	-0.0110146	-0.00439618
TRAcdr3_p2_AF4_by_TRAcdr3_p3_AF3	_by_ indicates multiplication of the two listed TCR features, each of which are individually described above	0.0165208	0.0137244	0.00612156	0.000563302
TRAcdr3_p2_AF4_by_TRAcdr3_p3_AF4	_by_ indicates multiplication of the two listed TCR features, each of which are individually described above	-0.0238751	0.00674021	0.0048611	-0.000229212
TRAcdr3_p2_AF4_by_TRAcdr3_p3_AF5	_by_ indicates multiplication of the two listed TCR features, each of which are individually described above	0.00619994	-0.0123009	0.000478599	-0.00222877
TRAcdr3_p2_AF5_by_TRAcdr3_p3_AF1	_by_ indicates multiplication of the two listed TCR features, each of which are individually described above	-0.00852814	0.0074853	-0.00210694	0.00176693
TRAcdr3_p2_AF5_by_TRAcdr3_p3_AF2	_by_ indicates multiplication of the two listed TCR features, each of which are individually described above	-0.0271823	0.0206668	0.00362898	-0.00105764
TRAcdr3_p2_AF5_by_TRAcdr3_p3_AF3	_by_ indicates multiplication of the two listed TCR features, each of which are individually described above	0.00559661	0.00693917	-0.00655392	-0.00018419
TRAcdr3_p2_AF5_by_TRAcdr3_p3_AF4	_by_ indicates multiplication of the two listed TCR features, each of which are individually described above	-0.00669594	-0.0257692	-0.00350244	-0.00389769
TRAcdr3_p2_AF5_by_TRAcdr3_p3_AF5	_by_ indicates multiplication of the two listed TCR features, each of which are individually described above	0.00313794	-0.0151957	-0.00140197	0.00536856
TRAcdr3_p3_AF1_by_TRAcdr3_p4_AF1	_by_ indicates multiplication of the two listed TCR features, each of which are individually described above	-0.01431	-0.0282812	0.00498786	-0.00194452
TRAcdr3_p3_AF1_by_TRAcdr3_p4_AF2	_by_ indicates multiplication of the two listed TCR features, each of which are individually described above	0.00864136	-0.0270201	0.0040765	0.0024171
TRAcdr3_p3_AF1_by_TRAcdr3_p4_AF3	_by_ indicates multiplication of the two listed TCR features, each of which are individually described above	0.00385064	0.020456	0.00236614	0.00154568
TRAcdr3_p3_AF1_by_TRAcdr3_p4_AF4	_by_ indicates multiplication of the two listed TCR features, each of which are individually described above	0.00386164	-0.0108765	-0.00572958	-0.000955892
TRAcdr3_p3_AF1_by_TRAcdr3_p4_AF5	_by_ indicates multiplication of the two listed TCR features, each of which are individually described above	0.0152056	-0.00800879	0.00330531	0.00129428
TRAcdr3_p3_AF2_by_TRAcdr3_p4_AF1	_by_ indicates multiplication of the two listed TCR features, each of which are individually described above	-0.0213475	-0.035324	-0.00251139	-2.18461e-05
TRAcdr3_p3_AF2_by_TRAcdr3_p4_AF2	_by_ indicates multiplication of the two listed TCR features, each of which are individually described above	-0.0149598	-0.0394582	-0.00389881	0.000960922
TRAcdr3_p3_AF2_by_TRAcdr3_p4_AF3	_by_ indicates multiplication of the two listed TCR features, each of which are individually described above	0.00477794	-0.00693397	0.00597616	0.000882004
TRAcdr3_p3_AF2_by_TRAcdr3_p4_AF4	_by_ indicates multiplication of the two listed TCR features, each of which are individually described above	0.0294047	-0.0207974	0.000327898	0.00298803
TRAcdr3_p3_AF2_by_TRAcdr3_p4_AF5	_by_ indicates multiplication of the two listed TCR features, each of which are individually described above	0.0220295	-0.0359219	0.0106598	0.002928
TRAcdr3_p3_AF3_by_TRAcdr3_p4_AF1	_by_ indicates multiplication of the two listed TCR features, each of which are individually described above	-0.0344719	0.00783831	-0.00951289	-0.000837968
TRAcdr3_p3_AF3_by_TRAcdr3_p4_AF2	_by_ indicates multiplication of the two listed TCR features, each of which are individually described above	-0.00129222	-0.0411502	0.00627873	-0.000701507
TRAcdr3_p3_AF3_by_TRAcdr3_p4_AF3	_by_ indicates multiplication of the two listed TCR features, each of which are individually described above	0.0124536	0.0366004	-0.000239666	-0.00207581
TRAcdr3_p3_AF3_by_TRAcdr3_p4_AF4	_by_ indicates multiplication of the two listed TCR features, each of which are individually described above	0.00072169	-0.0323598	-0.00307661	-0.00042205
TRAcdr3_p3_AF3_by_TRAcdr3_p4_AF5	_by_ indicates multiplication of the two listed TCR features, each of which are individually described above	-0.000986059	-0.0229737	-0.0029321	0.000911739
TRAcdr3_p3_AF4_by_TRAcdr3_p4_AF1	_by_ indicates multiplication of the two listed TCR features, each of which are individually described above	0.00683788	-0.0109662	0.00177192	-0.00481178
TRAcdr3_p3_AF4_by_TRAcdr3_p4_AF2	_by_ indicates multiplication of the two listed TCR features, each of which are individually described above	0.016479	-0.0207504	0.00698573	0.00303991
TRAcdr3_p3_AF4_by_TRAcdr3_p4_AF3	_by_ indicates multiplication of the two listed TCR features, each of which are individually described above	0.0111101	0.0291657	0.00475061	0.000613645
TRAcdr3_p3_AF4_by_TRAcdr3_p4_AF4	_by_ indicates multiplication of the two listed TCR features, each of which are individually described above	-0.00799813	-0.0123676	-0.00116511	-0.00316539
TRAcdr3_p3_AF4_by_TRAcdr3_p4_AF5	_by_ indicates multiplication of the two listed TCR features, each of which are individually described above	-0.0148528	0.0162377	0.000994565	-0.0050585
TRAcdr3_p3_AF5_by_TRAcdr3_p4_AF1	_by_ indicates multiplication of the two listed TCR features, each of which are individually described above	0.00941889	0.00129745	0.00928425	-0.000889907
TRAcdr3_p3_AF5_by_TRAcdr3_p4_AF2	_by_ indicates multiplication of the two listed TCR features, each of which are individually described above	-0.00429638	0.036238	-0.0046578	-7.90179e-05
TRAcdr3_p3_AF5_by_TRAcdr3_p4_AF3	_by_ indicates multiplication of the two listed TCR features, each of which are individually described above	0.0122823	-0.00645409	0.00140859	-0.0043255
TRAcdr3_p3_AF5_by_TRAcdr3_p4_AF4	_by_ indicates multiplication of the two listed TCR features, each of which are individually described above	-0.0136544	0.00559518	0.0062165	0.00373965
TRAcdr3_p3_AF5_by_TRAcdr3_p4_AF5	_by_ indicates multiplication of the two listed TCR features, each of which are individually described above	0.0196969	0.00638846	0.0101837	0.00266169
TRAcdr3_p4_AF1_by_TRAcdr3_p5_AF1	_by_ indicates multiplication of the two listed TCR features, each of which are individually described above	0.0221963	-0.0165926	0.00160793	-0.00112567
TRAcdr3_p4_AF1_by_TRAcdr3_p5_AF2	_by_ indicates multiplication of the two listed TCR features, each of which are individually described above	-0.0420989	-0.00826894	0.00864578	-0.000462769
TRAcdr3_p4_AF1_by_TRAcdr3_p5_AF3	_by_ indicates multiplication of the two listed TCR features, each of which are individually described above	-0.0135984	0.0143926	-0.0011884	0.000470205
TRAcdr3_p4_AF1_by_TRAcdr3_p5_AF4	_by_ indicates multiplication of the two listed TCR features, each of which are individually described above	0.0491834	-0.0136068	0.00139654	-0.00282006
TRAcdr3_p4_AF1_by_TRAcdr3_p5_AF5	_by_ indicates multiplication of the two listed TCR features, each of which are individually described above	0.0273174	0.00711139	-0.00219848	-0.00285642
TRAcdr3_p4_AF2_by_TRAcdr3_p5_AF1	_by_ indicates multiplication of the two listed TCR features, each of which are individually described above	0.00504027	0.00750407	0.00547837	-0.00318183
TRAcdr3_p4_AF2_by_TRAcdr3_p5_AF2	_by_ indicates multiplication of the two listed TCR features, each of which are individually described above	0.00468122	-0.00751433	0.0131832	0.00448087
TRAcdr3_p4_AF2_by_TRAcdr3_p5_AF3	_by_ indicates multiplication of the two listed TCR features, each of which are individually described above	0.0134886	0.039948	-0.0016182	0.000185405
TRAcdr3_p4_AF2_by_TRAcdr3_p5_AF4	_by_ indicates multiplication of the two listed TCR features, each of which are individually described above	-0.0204953	-0.0153282	0.0141392	0.00575261
TRAcdr3_p4_AF2_by_TRAcdr3_p5_AF5	_by_ indicates multiplication of the two listed TCR features, each of which are individually described above	0.0291908	-0.0600363	0.00703408	0.00250992
TRAcdr3_p4_AF3_by_TRAcdr3_p5_AF1	_by_ indicates multiplication of the two listed TCR features, each of which are individually described above	0.00525894	0.0215384	0.0112277	-0.00446535
TRAcdr3_p4_AF3_by_TRAcdr3_p5_AF2	_by_ indicates multiplication of the two listed TCR features, each of which are individually described above	0.000528582	-0.00552071	0.0166232	0.000814281
TRAcdr3_p4_AF3_by_TRAcdr3_p5_AF3	_by_ indicates multiplication of the two listed TCR features, each of which are individually described above	0.00199124	0.0300057	-0.00556774	0.00290384
TRAcdr3_p4_AF3_by_TRAcdr3_p5_AF4	_by_ indicates multiplication of the two listed TCR features, each of which are individually described above	-0.00813293	-0.00176189	-0.00449848	0.00532667
TRAcdr3_p4_AF3_by_TRAcdr3_p5_AF5	_by_ indicates multiplication of the two listed TCR features, each of which are individually described above	0.0324459	-0.0428652	0.00577428	5.99577839975784e-05
TRAcdr3_p4_AF4_by_TRAcdr3_p5_AF1	_by_ indicates multiplication of the two listed TCR features, each of which are individually described above	-0.0452936	0.0147696	-0.0131801	-0.00415348
TRAcdr3_p4_AF4_by_TRAcdr3_p5_AF2	_by_ indicates multiplication of the two listed TCR features, each of which are individually described above	-0.0119836	0.00260845	0.00312666	-0.00120257
TRAcdr3_p4_AF4_by_TRAcdr3_p5_AF3	_by_ indicates multiplication of the two listed TCR features, each of which are individually described above	0.0043906	-0.00111577	0.00570453	0.00230317
TRAcdr3_p4_AF4_by_TRAcdr3_p5_AF4	_by_ indicates multiplication of the two listed TCR features, each of which are individually described above	0.0668627	-0.0494796	-0.00410994	-0.00516114
TRAcdr3_p4_AF4_by_TRAcdr3_p5_AF5	_by_ indicates multiplication of the two listed TCR features, each of which are individually described above	-0.024588	0.0272489	-0.00173596	-0.00224864
TRAcdr3_p4_AF5_by_TRAcdr3_p5_AF1	_by_ indicates multiplication of the two listed TCR features, each of which are individually described above	0.000459468	-0.0107676	-0.00233048	0.00414383
TRAcdr3_p4_AF5_by_TRAcdr3_p5_AF2	_by_ indicates multiplication of the two listed TCR features, each of which are individually described above	0.0157069	0.012757	0.00444213	0.000377823
TRAcdr3_p4_AF5_by_TRAcdr3_p5_AF3	_by_ indicates multiplication of the two listed TCR features, each of which are individually described above	0.00501517	-0.0023611	0.00261937	0.00274287
TRAcdr3_p4_AF5_by_TRAcdr3_p5_AF4	_by_ indicates multiplication of the two listed TCR features, each of which are individually described above	0.00536072	0.0142558	-0.000431546	0.00123147
TRAcdr3_p4_AF5_by_TRAcdr3_p5_AF5	_by_ indicates multiplication of the two listed TCR features, each of which are individually described above	0.0397612	0.0131492	-0.0053429	0.000243986
TRAcdr3_p5_AF1_by_TRAcdr3_p6_AF1	_by_ indicates multiplication of the two listed TCR features, each of which are individually described above	0.00640132	-0.0187689	-0.00626971	4.9629008452083e-05
TRAcdr3_p5_AF1_by_TRAcdr3_p6_AF2	_by_ indicates multiplication of the two listed TCR features, each of which are individually described above	0.0337994	-0.00664496	0.000177432	0.00822299
TRAcdr3_p5_AF1_by_TRAcdr3_p6_AF3	_by_ indicates multiplication of the two listed TCR features, each of which are individually described above	0.00156041	0.0188285	0.00225002	0.00545323
TRAcdr3_p5_AF1_by_TRAcdr3_p6_AF4	_by_ indicates multiplication of the two listed TCR features, each of which are individually described above	0.00928782	0.003298	-0.00800349	-0.00101994
TRAcdr3_p5_AF1_by_TRAcdr3_p6_AF5	_by_ indicates multiplication of the two listed TCR features, each of which are individually described above	-0.00464599	-0.0111692	-0.00681971	-0.00329363
TRAcdr3_p5_AF2_by_TRAcdr3_p6_AF1	_by_ indicates multiplication of the two listed TCR features, each of which are individually described above	0.00634455	-0.00329606	-0.000775679	-0.00206943
TRAcdr3_p5_AF2_by_TRAcdr3_p6_AF2	_by_ indicates multiplication of the two listed TCR features, each of which are individually described above	0.0169718	0.00322282	-0.000568039	0.00845771
TRAcdr3_p5_AF2_by_TRAcdr3_p6_AF3	_by_ indicates multiplication of the two listed TCR features, each of which are individually described above	0.00102327	0.00132795	0.00981695	0.00516888
TRAcdr3_p5_AF2_by_TRAcdr3_p6_AF4	_by_ indicates multiplication of the two listed TCR features, each of which are individually described above	0.0129641	-0.00491468	0.00360904	0.00106488
TRAcdr3_p5_AF2_by_TRAcdr3_p6_AF5	_by_ indicates multiplication of the two listed TCR features, each of which are individually described above	-0.00788738	-0.0030924	-0.00321997	-0.00341944
TRAcdr3_p5_AF3_by_TRAcdr3_p6_AF1	_by_ indicates multiplication of the two listed TCR features, each of which are individually described above	-0.0215967	0.0214716	0.0144865	-0.00386074
TRAcdr3_p5_AF3_by_TRAcdr3_p6_AF2	_by_ indicates multiplication of the two listed TCR features, each of which are individually described above	0.0123067	-0.000987788	0.00108501	-0.00640786
TRAcdr3_p5_AF3_by_TRAcdr3_p6_AF3	_by_ indicates multiplication of the two listed TCR features, each of which are individually described above	-0.000887111	-0.0166236	0.000490385	-0.00234116
TRAcdr3_p5_AF3_by_TRAcdr3_p6_AF4	_by_ indicates multiplication of the two listed TCR features, each of which are individually described above	0.0183253	0.0268286	0.0109366	0.00333692
TRAcdr3_p5_AF3_by_TRAcdr3_p6_AF5	_by_ indicates multiplication of the two listed TCR features, each of which are individually described above	-0.00383382	0.00258825	-0.00105564	0.000248124
TRAcdr3_p5_AF4_by_TRAcdr3_p6_AF1	_by_ indicates multiplication of the two listed TCR features, each of which are individually described above	-0.012147	0.010024	-0.0193732	-0.00937047
TRAcdr3_p5_AF4_by_TRAcdr3_p6_AF2	_by_ indicates multiplication of the two listed TCR features, each of which are individually described above	-0.0345316	0.0065113	0.00224335	-0.00185
TRAcdr3_p5_AF4_by_TRAcdr3_p6_AF3	_by_ indicates multiplication of the two listed TCR features, each of which are individually described above	0.0322793	-0.00652461	0.000382981	0.00880422
TRAcdr3_p5_AF4_by_TRAcdr3_p6_AF4	_by_ indicates multiplication of the two listed TCR features, each of which are individually described above	-0.0111791	-0.0119923	0.00272557	0.00343944
TRAcdr3_p5_AF4_by_TRAcdr3_p6_AF5	_by_ indicates multiplication of the two listed TCR features, each of which are individually described above	0.0242585	0.0236442	-0.00386685	0.00552151
TRAcdr3_p5_AF5_by_TRAcdr3_p6_AF1	_by_ indicates multiplication of the two listed TCR features, each of which are individually described above	0.00580277	0.00469028	0.000677053	0.00212014
TRAcdr3_p5_AF5_by_TRAcdr3_p6_AF2	_by_ indicates multiplication of the two listed TCR features, each of which are individually described above	0.0262727	-0.00985653	0.000722927	0.00430664
TRAcdr3_p5_AF5_by_TRAcdr3_p6_AF3	_by_ indicates multiplication of the two listed TCR features, each of which are individually described above	0.0227415	0.0166616	0.0036433	0.00358427
TRAcdr3_p5_AF5_by_TRAcdr3_p6_AF4	_by_ indicates multiplication of the two listed TCR features, each of which are individually described above	-0.00407925	-0.00345912	0.00674478	0.00237181
TRAcdr3_p5_AF5_by_TRAcdr3_p6_AF5	_by_ indicates multiplication of the two listed TCR features, each of which are individually described above	0.0178967	-0.0159226	-0.0036661	-0.000122244
TRAcdr3_p6_AF1_by_TRAcdr3_p7_AF1	_by_ indicates multiplication of the two listed TCR features, each of which are individually described above	-0.00229587	0.0132982	-0.0061214	-0.00245591
TRAcdr3_p6_AF1_by_TRAcdr3_p7_AF2	_by_ indicates multiplication of the two listed TCR features, each of which are individually described above	0.0151824	-0.000972086	0.00802331	0.0057559
TRAcdr3_p6_AF1_by_TRAcdr3_p7_AF3	_by_ indicates multiplication of the two listed TCR features, each of which are individually described above	0.0294264	0.00606997	0.00273911	-0.001822
TRAcdr3_p6_AF1_by_TRAcdr3_p7_AF4	_by_ indicates multiplication of the two listed TCR features, each of which are individually described above	-0.00736885	0.0184881	-0.013301	0.000464155
TRAcdr3_p6_AF1_by_TRAcdr3_p7_AF5	_by_ indicates multiplication of the two listed TCR features, each of which are individually described above	0.0259859	-0.0133953	0.00266279	0.00471111
TRAcdr3_p6_AF2_by_TRAcdr3_p7_AF1	_by_ indicates multiplication of the two listed TCR features, each of which are individually described above	-0.0357519	0.000816387	-0.00146658	-0.000407611
TRAcdr3_p6_AF2_by_TRAcdr3_p7_AF2	_by_ indicates multiplication of the two listed TCR features, each of which are individually described above	-0.00817015	0.00853015	0.00149382	-0.000519852
TRAcdr3_p6_AF2_by_TRAcdr3_p7_AF3	_by_ indicates multiplication of the two listed TCR features, each of which are individually described above	0.00854046	0.00982586	0.00943039	0.00655844
TRAcdr3_p6_AF2_by_TRAcdr3_p7_AF4	_by_ indicates multiplication of the two listed TCR features, each of which are individually described above	-0.00280606	0.00233751	0.00253497	0.00248279
TRAcdr3_p6_AF2_by_TRAcdr3_p7_AF5	_by_ indicates multiplication of the two listed TCR features, each of which are individually described above	0.0288624	-0.00454787	-0.000480468	0.00126827
TRAcdr3_p6_AF3_by_TRAcdr3_p7_AF1	_by_ indicates multiplication of the two listed TCR features, each of which are individually described above	-0.0242676	0.0102561	0.0111622	0.000146979
TRAcdr3_p6_AF3_by_TRAcdr3_p7_AF2	_by_ indicates multiplication of the two listed TCR features, each of which are individually described above	-0.0049173	-0.00573129	-0.00958394	-0.00198196
TRAcdr3_p6_AF3_by_TRAcdr3_p7_AF3	_by_ indicates multiplication of the two listed TCR features, each of which are individually described above	0.0489848	-0.0341666	-0.00281021	0.00230774
TRAcdr3_p6_AF3_by_TRAcdr3_p7_AF4	_by_ indicates multiplication of the two listed TCR features, each of which are individually described above	0.0043938	0.0180755	0.00210506	-0.00152364
TRAcdr3_p6_AF3_by_TRAcdr3_p7_AF5	_by_ indicates multiplication of the two listed TCR features, each of which are individually described above	-0.0106177	0.00773812	0.00411945	-0.00269217
TRAcdr3_p6_AF4_by_TRAcdr3_p7_AF1	_by_ indicates multiplication of the two listed TCR features, each of which are individually described above	0.00204948	0.0136489	-6.0118e-05	-0.00153922
TRAcdr3_p6_AF4_by_TRAcdr3_p7_AF2	_by_ indicates multiplication of the two listed TCR features, each of which are individually described above	-0.00146718	7.69201424151036e-05	0.0109342	0.00238223
TRAcdr3_p6_AF4_by_TRAcdr3_p7_AF3	_by_ indicates multiplication of the two listed TCR features, each of which are individually described above	0.0252243	0.0231597	-0.00162978	0.00205621
TRAcdr3_p6_AF4_by_TRAcdr3_p7_AF4	_by_ indicates multiplication of the two listed TCR features, each of which are individually described above	-0.00785856	0.00801608	-0.0124348	-0.00763006
TRAcdr3_p6_AF4_by_TRAcdr3_p7_AF5	_by_ indicates multiplication of the two listed TCR features, each of which are individually described above	0.0118575	-0.0308619	0.00615192	0.00181245
TRAcdr3_p6_AF5_by_TRAcdr3_p7_AF1	_by_ indicates multiplication of the two listed TCR features, each of which are individually described above	-0.00463776	0.00605311	0.00407694	0.000246468
TRAcdr3_p6_AF5_by_TRAcdr3_p7_AF2	_by_ indicates multiplication of the two listed TCR features, each of which are individually described above	-0.0123581	-0.00214852	0.00360278	0.00253111
TRAcdr3_p6_AF5_by_TRAcdr3_p7_AF3	_by_ indicates multiplication of the two listed TCR features, each of which are individually described above	-0.00851895	0.0244287	-0.00712344	0.00528802
TRAcdr3_p6_AF5_by_TRAcdr3_p7_AF4	_by_ indicates multiplication of the two listed TCR features, each of which are individually described above	-0.0116016	-0.0108409	0.0166751	-0.00398099
TRAcdr3_p6_AF5_by_TRAcdr3_p7_AF5	_by_ indicates multiplication of the two listed TCR features, each of which are individually described above	-0.0540206	-0.012067	0.00115007	0.000788057
TRAcdr3_p7_AF1_by_TRAcdr3_p8_AF1	_by_ indicates multiplication of the two listed TCR features, each of which are individually described above	0.00490703	-0.0134737	-0.00954072	0.00270365
TRAcdr3_p7_AF1_by_TRAcdr3_p8_AF2	_by_ indicates multiplication of the two listed TCR features, each of which are individually described above	0.0477735	-0.00372878	-0.0128083	0.00531897
TRAcdr3_p7_AF1_by_TRAcdr3_p8_AF3	_by_ indicates multiplication of the two listed TCR features, each of which are individually described above	-0.0507155	-0.00892573	0.00246958	-0.00231637
TRAcdr3_p7_AF1_by_TRAcdr3_p8_AF4	_by_ indicates multiplication of the two listed TCR features, each of which are individually described above	0.0333706	-0.0107486	-0.0040965	-0.00209373
TRAcdr3_p7_AF1_by_TRAcdr3_p8_AF5	_by_ indicates multiplication of the two listed TCR features, each of which are individually described above	-0.00574246	0.00786815	-0.00385912	0.00106168
TRAcdr3_p7_AF2_by_TRAcdr3_p8_AF1	_by_ indicates multiplication of the two listed TCR features, each of which are individually described above	-0.00352502	-0.00890581	-0.00872787	0.0011583
TRAcdr3_p7_AF2_by_TRAcdr3_p8_AF2	_by_ indicates multiplication of the two listed TCR features, each of which are individually described above	0.00238204	0.00228727	-0.0104374	-0.00313657
TRAcdr3_p7_AF2_by_TRAcdr3_p8_AF3	_by_ indicates multiplication of the two listed TCR features, each of which are individually described above	-0.00246679	-0.00726204	-0.00575347	0.00183632
TRAcdr3_p7_AF2_by_TRAcdr3_p8_AF4	_by_ indicates multiplication of the two listed TCR features, each of which are individually described above	0.00966145	-0.0157099	-0.00335649	-0.00637823
TRAcdr3_p7_AF2_by_TRAcdr3_p8_AF5	_by_ indicates multiplication of the two listed TCR features, each of which are individually described above	0.00498907	0.0192185	-0.00274608	-0.00129437
TRAcdr3_p7_AF3_by_TRAcdr3_p8_AF1	_by_ indicates multiplication of the two listed TCR features, each of which are individually described above	-0.00401552	-0.00571595	0.00352517	-0.00314469
TRAcdr3_p7_AF3_by_TRAcdr3_p8_AF2	_by_ indicates multiplication of the two listed TCR features, each of which are individually described above	-0.0011612	0.0189595	0.0124694	0.00611241
TRAcdr3_p7_AF3_by_TRAcdr3_p8_AF3	_by_ indicates multiplication of the two listed TCR features, each of which are individually described above	0.025548	0.00809259	0.00164404	0.000286555
TRAcdr3_p7_AF3_by_TRAcdr3_p8_AF4	_by_ indicates multiplication of the two listed TCR features, each of which are individually described above	0.00704434	0.00904554	-0.000943416	-0.00115659
TRAcdr3_p7_AF3_by_TRAcdr3_p8_AF5	_by_ indicates multiplication of the two listed TCR features, each of which are individually described above	-0.00298808	-0.00824388	-0.00699122	0.00185507
TRAcdr3_p7_AF4_by_TRAcdr3_p8_AF1	_by_ indicates multiplication of the two listed TCR features, each of which are individually described above	0.000931415	-0.00488108	0.00215221	-0.00273014
TRAcdr3_p7_AF4_by_TRAcdr3_p8_AF2	_by_ indicates multiplication of the two listed TCR features, each of which are individually described above	-0.035617	0.00935465	0.00864977	-0.0050157
TRAcdr3_p7_AF4_by_TRAcdr3_p8_AF3	_by_ indicates multiplication of the two listed TCR features, each of which are individually described above	0.0174877	0.00234867	-0.0018681	-0.00405394
TRAcdr3_p7_AF4_by_TRAcdr3_p8_AF4	_by_ indicates multiplication of the two listed TCR features, each of which are individually described above	-0.00183093	0.0086326	-0.0137301	-0.00558001
TRAcdr3_p7_AF4_by_TRAcdr3_p8_AF5	_by_ indicates multiplication of the two listed TCR features, each of which are individually described above	0.00742134	-0.00517806	0.00832535	-0.000451684
TRAcdr3_p7_AF5_by_TRAcdr3_p8_AF1	_by_ indicates multiplication of the two listed TCR features, each of which are individually described above	0.010256	0.0159624	0.00309342	-0.00302695
TRAcdr3_p7_AF5_by_TRAcdr3_p8_AF2	_by_ indicates multiplication of the two listed TCR features, each of which are individually described above	-0.0383318	0.0086668	0.00440562	-0.00721095
TRAcdr3_p7_AF5_by_TRAcdr3_p8_AF3	_by_ indicates multiplication of the two listed TCR features, each of which are individually described above	0.0601941	0.00126781	0.0024969	0.00214449
TRAcdr3_p7_AF5_by_TRAcdr3_p8_AF4	_by_ indicates multiplication of the two listed TCR features, each of which are individually described above	-0.0179888	0.0112209	0.00785915	-0.00530385
TRAcdr3_p7_AF5_by_TRAcdr3_p8_AF5	_by_ indicates multiplication of the two listed TCR features, each of which are individually described above	0.019033	-0.0164713	-0.000740564	-0.000948508
TRAcdr3_p8_AF1_by_TRAcdr3_p9_AF1	_by_ indicates multiplication of the two listed TCR features, each of which are individually described above	0.0208117	-0.0162294	0.00253882	0.00379305
TRAcdr3_p8_AF1_by_TRAcdr3_p9_AF2	_by_ indicates multiplication of the two listed TCR features, each of which are individually described above	-0.0262499	0.00252313	-0.00322756	0.00264102
TRAcdr3_p8_AF1_by_TRAcdr3_p9_AF3	_by_ indicates multiplication of the two listed TCR features, each of which are individually described above	0.00023832	-0.0222343	0.00600559	0.000122905
TRAcdr3_p8_AF1_by_TRAcdr3_p9_AF4	_by_ indicates multiplication of the two listed TCR features, each of which are individually described above	-0.0167303	-0.0153361	-0.0119188	0.000648783
TRAcdr3_p8_AF1_by_TRAcdr3_p9_AF5	_by_ indicates multiplication of the two listed TCR features, each of which are individually described above	0.00745967	0.00885417	-0.00640279	0.00223215
TRAcdr3_p8_AF2_by_TRAcdr3_p9_AF1	_by_ indicates multiplication of the two listed TCR features, each of which are individually described above	0.0349344	-0.00104027	-0.00138428	-0.00571739
TRAcdr3_p8_AF2_by_TRAcdr3_p9_AF2	_by_ indicates multiplication of the two listed TCR features, each of which are individually described above	0.0124143	-0.00406952	-0.0103871	-0.00501695
TRAcdr3_p8_AF2_by_TRAcdr3_p9_AF3	_by_ indicates multiplication of the two listed TCR features, each of which are individually described above	-0.0159554	-0.00411713	4.82174446123804e-05	0.00243246
TRAcdr3_p8_AF2_by_TRAcdr3_p9_AF4	_by_ indicates multiplication of the two listed TCR features, each of which are individually described above	0.0259259	-0.0131831	0.00376196	-0.00390338
TRAcdr3_p8_AF2_by_TRAcdr3_p9_AF5	_by_ indicates multiplication of the two listed TCR features, each of which are individually described above	-0.0234271	0.0215415	-0.00175649	0.00232188
TRAcdr3_p8_AF3_by_TRAcdr3_p9_AF1	_by_ indicates multiplication of the two listed TCR features, each of which are individually described above	-0.0410887	0.0176632	-0.00840874	-0.00231772
TRAcdr3_p8_AF3_by_TRAcdr3_p9_AF2	_by_ indicates multiplication of the two listed TCR features, each of which are individually described above	-0.00874418	0.0604154	-0.0096746	-0.00680286
TRAcdr3_p8_AF3_by_TRAcdr3_p9_AF3	_by_ indicates multiplication of the two listed TCR features, each of which are individually described above	0.0282102	0.00759664	-0.000859175	0.00249797
TRAcdr3_p8_AF3_by_TRAcdr3_p9_AF4	_by_ indicates multiplication of the two listed TCR features, each of which are individually described above	-0.012486	0.0237816	0.00156563	-0.00113422
TRAcdr3_p8_AF3_by_TRAcdr3_p9_AF5	_by_ indicates multiplication of the two listed TCR features, each of which are individually described above	0.019264	-0.00429379	0.000381437	-0.00169536
TRAcdr3_p8_AF4_by_TRAcdr3_p9_AF1	_by_ indicates multiplication of the two listed TCR features, each of which are individually described above	0.0384592	-0.0172908	0.00277801	0.00489451
TRAcdr3_p8_AF4_by_TRAcdr3_p9_AF2	_by_ indicates multiplication of the two listed TCR features, each of which are individually described above	0.00246682	-0.0146834	-0.00600989	-0.0121041
TRAcdr3_p8_AF4_by_TRAcdr3_p9_AF3	_by_ indicates multiplication of the two listed TCR features, each of which are individually described above	-0.00170954	0.0307982	0.00143439	-0.00279196
TRAcdr3_p8_AF4_by_TRAcdr3_p9_AF4	_by_ indicates multiplication of the two listed TCR features, each of which are individually described above	-0.0093907	0.00749149	-0.00444539	-0.00181477
TRAcdr3_p8_AF4_by_TRAcdr3_p9_AF5	_by_ indicates multiplication of the two listed TCR features, each of which are individually described above	-0.0253435	-0.0152329	0.00430553	-0.00236478
TRAcdr3_p8_AF5_by_TRAcdr3_p9_AF1	_by_ indicates multiplication of the two listed TCR features, each of which are individually described above	0.00269884	-0.00882148	0.00698845	0.00284424
TRAcdr3_p8_AF5_by_TRAcdr3_p9_AF2	_by_ indicates multiplication of the two listed TCR features, each of which are individually described above	-0.0149663	-0.0214306	-0.00399616	-0.00166208
TRAcdr3_p8_AF5_by_TRAcdr3_p9_AF3	_by_ indicates multiplication of the two listed TCR features, each of which are individually described above	-0.0121263	0.0135788	0.00387302	0.000187699
TRAcdr3_p8_AF5_by_TRAcdr3_p9_AF4	_by_ indicates multiplication of the two listed TCR features, each of which are individually described above	-0.0166262	-0.0312905	0.00664995	0.00311686
TRAcdr3_p8_AF5_by_TRAcdr3_p9_AF5	_by_ indicates multiplication of the two listed TCR features, each of which are individually described above	-0.031891	-0.0287245	0.00256975	-0.0017678
TRAcdr3_p9_AF1_by_TRAcdr3_p10_AF1	_by_ indicates multiplication of the two listed TCR features, each of which are individually described above	0.0015971	-0.0247956	-0.00464321	-0.00283476
TRAcdr3_p9_AF1_by_TRAcdr3_p10_AF2	_by_ indicates multiplication of the two listed TCR features, each of which are individually described above	0.00320878	0.00819386	0.00273655	-0.00201835
TRAcdr3_p9_AF1_by_TRAcdr3_p10_AF3	_by_ indicates multiplication of the two listed TCR features, each of which are individually described above	0.0538741	0.0109823	0.00897949	-3.18107e-05
TRAcdr3_p9_AF1_by_TRAcdr3_p10_AF4	_by_ indicates multiplication of the two listed TCR features, each of which are individually described above	-0.0822597	-0.000204104	0.00290883	0.00908598
TRAcdr3_p9_AF1_by_TRAcdr3_p10_AF5	_by_ indicates multiplication of the two listed TCR features, each of which are individually described above	0.0192741	-0.022233	0.00881813	-0.00542657
TRAcdr3_p9_AF2_by_TRAcdr3_p10_AF1	_by_ indicates multiplication of the two listed TCR features, each of which are individually described above	-0.0165113	0.0185983	-0.0116451	-9.8434e-05
TRAcdr3_p9_AF2_by_TRAcdr3_p10_AF2	_by_ indicates multiplication of the two listed TCR features, each of which are individually described above	0.0116554	0.017967	-0.000577703	-0.000202823
TRAcdr3_p9_AF2_by_TRAcdr3_p10_AF3	_by_ indicates multiplication of the two listed TCR features, each of which are individually described above	0.0187772	-0.0115367	0.00287694	0.00213135
TRAcdr3_p9_AF2_by_TRAcdr3_p10_AF4	_by_ indicates multiplication of the two listed TCR features, each of which are individually described above	-0.0154494	-0.017413	-0.000234531	-0.000146125
TRAcdr3_p9_AF2_by_TRAcdr3_p10_AF5	_by_ indicates multiplication of the two listed TCR features, each of which are individually described above	0.0126592	0.0333623	0.00372232	0.00526902
TRAcdr3_p9_AF3_by_TRAcdr3_p10_AF1	_by_ indicates multiplication of the two listed TCR features, each of which are individually described above	0.0185579	0.0273246	0.000917172	0.000829765
TRAcdr3_p9_AF3_by_TRAcdr3_p10_AF2	_by_ indicates multiplication of the two listed TCR features, each of which are individually described above	0.0123044	0.0224863	0.00425625	-0.0039351
TRAcdr3_p9_AF3_by_TRAcdr3_p10_AF3	_by_ indicates multiplication of the two listed TCR features, each of which are individually described above	-0.0203749	0.0197043	-0.00421734	0.000234641
TRAcdr3_p9_AF3_by_TRAcdr3_p10_AF4	_by_ indicates multiplication of the two listed TCR features, each of which are individually described above	0.00661914	-0.00698028	-0.0090475	-0.00271732
TRAcdr3_p9_AF3_by_TRAcdr3_p10_AF5	_by_ indicates multiplication of the two listed TCR features, each of which are individually described above	0.0191593	0.012187	-0.00229085	0.000130122
TRAcdr3_p9_AF4_by_TRAcdr3_p10_AF1	_by_ indicates multiplication of the two listed TCR features, each of which are individually described above	-0.0188649	-0.0278362	-0.00713682	-0.00395944
TRAcdr3_p9_AF4_by_TRAcdr3_p10_AF2	_by_ indicates multiplication of the two listed TCR features, each of which are individually described above	0.00791846	-0.0159644	-0.00525078	-0.00453933
TRAcdr3_p9_AF4_by_TRAcdr3_p10_AF3	_by_ indicates multiplication of the two listed TCR features, each of which are individually described above	-0.00875024	0.00397181	-0.00121329	0.000293534
TRAcdr3_p9_AF4_by_TRAcdr3_p10_AF4	_by_ indicates multiplication of the two listed TCR features, each of which are individually described above	0.0357651	-0.0398879	-0.004221	-0.00449218
TRAcdr3_p9_AF4_by_TRAcdr3_p10_AF5	_by_ indicates multiplication of the two listed TCR features, each of which are individually described above	0.00413736	0.00323844	0.00123388	0.00345299
TRAcdr3_p9_AF5_by_TRAcdr3_p10_AF1	_by_ indicates multiplication of the two listed TCR features, each of which are individually described above	0.0201847	-0.00559465	0.00198607	-0.000401191
TRAcdr3_p9_AF5_by_TRAcdr3_p10_AF2	_by_ indicates multiplication of the two listed TCR features, each of which are individually described above	0.0097222	-0.0118925	0.0055115	-0.000718657
TRAcdr3_p9_AF5_by_TRAcdr3_p10_AF3	_by_ indicates multiplication of the two listed TCR features, each of which are individually described above	-0.0346457	-0.0167793	-0.00313526	-0.00412455
TRAcdr3_p9_AF5_by_TRAcdr3_p10_AF4	_by_ indicates multiplication of the two listed TCR features, each of which are individually described above	0.00253088	-0.00761034	-0.00419555	-0.00340366
TRAcdr3_p9_AF5_by_TRAcdr3_p10_AF5	_by_ indicates multiplication of the two listed TCR features, each of which are individually described above	-0.00609643	-0.0072747	0.00222879	-0.00101899
TRAcdr3_p10_AF1_by_TRAcdr3_p11_AF1	_by_ indicates multiplication of the two listed TCR features, each of which are individually described above	-0.0256115	-0.00544044	-0.0134696	0.00113436
TRAcdr3_p10_AF1_by_TRAcdr3_p11_AF2	_by_ indicates multiplication of the two listed TCR features, each of which are individually described above	-0.0152033	0.00820856	-0.00609351	0.0030108
TRAcdr3_p10_AF1_by_TRAcdr3_p11_AF3	_by_ indicates multiplication of the two listed TCR features, each of which are individually described above	0.00265799	-0.0331511	0.00779969	0.0106203
TRAcdr3_p10_AF1_by_TRAcdr3_p11_AF4	_by_ indicates multiplication of the two listed TCR features, each of which are individually described above	-0.00933471	-0.000388114	0.000686369	-0.0031477
TRAcdr3_p10_AF1_by_TRAcdr3_p11_AF5	_by_ indicates multiplication of the two listed TCR features, each of which are individually described above	-0.00336653	-0.00930747	0.00154325	0.00516724
TRAcdr3_p10_AF2_by_TRAcdr3_p11_AF1	_by_ indicates multiplication of the two listed TCR features, each of which are individually described above	0.0236736	0.00494438	-0.00135794	0.00190576
TRAcdr3_p10_AF2_by_TRAcdr3_p11_AF2	_by_ indicates multiplication of the two listed TCR features, each of which are individually described above	-0.0307934	-0.00666041	-1.15646e-05	-0.00584443
TRAcdr3_p10_AF2_by_TRAcdr3_p11_AF3	_by_ indicates multiplication of the two listed TCR features, each of which are individually described above	0.0142303	-0.0229658	0.00417053	-0.00604241
TRAcdr3_p10_AF2_by_TRAcdr3_p11_AF4	_by_ indicates multiplication of the two listed TCR features, each of which are individually described above	-0.000729355	-0.070862	0.000472063	0.00633759
TRAcdr3_p10_AF2_by_TRAcdr3_p11_AF5	_by_ indicates multiplication of the two listed TCR features, each of which are individually described above	0.024057	0.0227997	0.0052841	-0.00258199
TRAcdr3_p10_AF3_by_TRAcdr3_p11_AF1	_by_ indicates multiplication of the two listed TCR features, each of which are individually described above	0.0259619	-0.0016306	0.0034072	0.000736264
TRAcdr3_p10_AF3_by_TRAcdr3_p11_AF2	_by_ indicates multiplication of the two listed TCR features, each of which are individually described above	-0.016404	-0.01245	0.00378809	0.000822492
TRAcdr3_p10_AF3_by_TRAcdr3_p11_AF3	_by_ indicates multiplication of the two listed TCR features, each of which are individually described above	-0.0274939	-0.00963434	-0.00806721	0.00214252
TRAcdr3_p10_AF3_by_TRAcdr3_p11_AF4	_by_ indicates multiplication of the two listed TCR features, each of which are individually described above	-0.0315401	0.00249899	-0.0122393	0.00192136
TRAcdr3_p10_AF3_by_TRAcdr3_p11_AF5	_by_ indicates multiplication of the two listed TCR features, each of which are individually described above	0.000119496	-0.02371	0.00204134	-0.00568009
TRAcdr3_p10_AF4_by_TRAcdr3_p11_AF1	_by_ indicates multiplication of the two listed TCR features, each of which are individually described above	-0.065833	-0.0106794	-0.00513468	-0.00277438
TRAcdr3_p10_AF4_by_TRAcdr3_p11_AF2	_by_ indicates multiplication of the two listed TCR features, each of which are individually described above	0.01217	-0.0278289	-0.0115279	-0.00323138
TRAcdr3_p10_AF4_by_TRAcdr3_p11_AF3	_by_ indicates multiplication of the two listed TCR features, each of which are individually described above	0.000634127	-0.0070929	-0.00563093	0.00464708
TRAcdr3_p10_AF4_by_TRAcdr3_p11_AF4	_by_ indicates multiplication of the two listed TCR features, each of which are individually described above	0.03222	0.0239833	-0.00552528	-0.00175077
TRAcdr3_p10_AF4_by_TRAcdr3_p11_AF5	_by_ indicates multiplication of the two listed TCR features, each of which are individually described above	-0.00607586	-0.0238587	-0.00914098	0.000960324
TRAcdr3_p10_AF5_by_TRAcdr3_p11_AF1	_by_ indicates multiplication of the two listed TCR features, each of which are individually described above	0.00788428	0.034134	0.00125628	0.0024171
TRAcdr3_p10_AF5_by_TRAcdr3_p11_AF2	_by_ indicates multiplication of the two listed TCR features, each of which are individually described above	-0.00172747	0.0132168	-0.0081738	0.00213294
TRAcdr3_p10_AF5_by_TRAcdr3_p11_AF3	_by_ indicates multiplication of the two listed TCR features, each of which are individually described above	-0.0117379	-0.00318887	-0.00466278	0.00714852
TRAcdr3_p10_AF5_by_TRAcdr3_p11_AF4	_by_ indicates multiplication of the two listed TCR features, each of which are individually described above	-0.0268728	0.0127357	-0.00532531	-0.00109097
TRAcdr3_p10_AF5_by_TRAcdr3_p11_AF5	_by_ indicates multiplication of the two listed TCR features, each of which are individually described above	0.00843341	0.0243427	0.00690626	-0.000343134
TRAcdr3_p11_AF1_by_TRAcdr3_p12_AF1	_by_ indicates multiplication of the two listed TCR features, each of which are individually described above	0.00244926	0.0223333	0.0128335	-0.00130414
TRAcdr3_p11_AF1_by_TRAcdr3_p12_AF2	_by_ indicates multiplication of the two listed TCR features, each of which are individually described above	-0.0576064	0.0172294	-0.00590022	0.00190287
TRAcdr3_p11_AF1_by_TRAcdr3_p12_AF3	_by_ indicates multiplication of the two listed TCR features, each of which are individually described above	-0.0391873	-0.0193349	-0.00434361	0.00135172
TRAcdr3_p11_AF1_by_TRAcdr3_p12_AF4	_by_ indicates multiplication of the two listed TCR features, each of which are individually described above	0.0209172	-0.00308001	0.00390143	-0.00588838
TRAcdr3_p11_AF1_by_TRAcdr3_p12_AF5	_by_ indicates multiplication of the two listed TCR features, each of which are individually described above	-0.0228414	0.0408317	-0.00368926	-0.00197248
TRAcdr3_p11_AF2_by_TRAcdr3_p12_AF1	_by_ indicates multiplication of the two listed TCR features, each of which are individually described above	0.0191785	0.00933198	0.00374363	-0.000962483
TRAcdr3_p11_AF2_by_TRAcdr3_p12_AF2	_by_ indicates multiplication of the two listed TCR features, each of which are individually described above	-0.00781441	-0.00766366	-0.00678017	-0.00325147
TRAcdr3_p11_AF2_by_TRAcdr3_p12_AF3	_by_ indicates multiplication of the two listed TCR features, each of which are individually described above	-0.000885438	0.012459	0.0143718	-0.00273582
TRAcdr3_p11_AF2_by_TRAcdr3_p12_AF4	_by_ indicates multiplication of the two listed TCR features, each of which are individually described above	-0.00245221	-0.0582921	-0.00388062	-0.00359876
TRAcdr3_p11_AF2_by_TRAcdr3_p12_AF5	_by_ indicates multiplication of the two listed TCR features, each of which are individually described above	0.00866143	-0.0223436	0.0133235	-0.00481938
TRAcdr3_p11_AF3_by_TRAcdr3_p12_AF1	_by_ indicates multiplication of the two listed TCR features, each of which are individually described above	0.0267962	0.00885757	0.00612086	0.00101425
TRAcdr3_p11_AF3_by_TRAcdr3_p12_AF2	_by_ indicates multiplication of the two listed TCR features, each of which are individually described above	0.00668308	-0.074319	-0.00432452	0.0029273
TRAcdr3_p11_AF3_by_TRAcdr3_p12_AF3	_by_ indicates multiplication of the two listed TCR features, each of which are individually described above	0.0126548	-0.00921147	0.00990531	0.000863029
TRAcdr3_p11_AF3_by_TRAcdr3_p12_AF4	_by_ indicates multiplication of the two listed TCR features, each of which are individually described above	-0.0574911	0.00509327	-0.00561643	-0.00145159
TRAcdr3_p11_AF3_by_TRAcdr3_p12_AF5	_by_ indicates multiplication of the two listed TCR features, each of which are individually described above	0.0169004	-0.0152212	0.00270127	-0.000240498
TRAcdr3_p11_AF4_by_TRAcdr3_p12_AF1	_by_ indicates multiplication of the two listed TCR features, each of which are individually described above	-0.0151195	-0.00869148	-0.0121781	0.00441211
TRAcdr3_p11_AF4_by_TRAcdr3_p12_AF2	_by_ indicates multiplication of the two listed TCR features, each of which are individually described above	0.027992	-0.0175998	0.000842723	0.00865778
TRAcdr3_p11_AF4_by_TRAcdr3_p12_AF3	_by_ indicates multiplication of the two listed TCR features, each of which are individually described above	0.0127762	0.0250719	-0.000832278	0.000698154
TRAcdr3_p11_AF4_by_TRAcdr3_p12_AF4	_by_ indicates multiplication of the two listed TCR features, each of which are individually described above	0.0157365	-0.0297391	-0.000487327	0.00670186
TRAcdr3_p11_AF4_by_TRAcdr3_p12_AF5	_by_ indicates multiplication of the two listed TCR features, each of which are individually described above	0.0187362	-0.00287779	0.00533145	0.00424202
TRAcdr3_p11_AF5_by_TRAcdr3_p12_AF1	_by_ indicates multiplication of the two listed TCR features, each of which are individually described above	0.00460527	-0.0100896	-0.000497035	0.00358718
TRAcdr3_p11_AF5_by_TRAcdr3_p12_AF2	_by_ indicates multiplication of the two listed TCR features, each of which are individually described above	0.00308624	0.0535338	-0.00456152	0.00708796
TRAcdr3_p11_AF5_by_TRAcdr3_p12_AF3	_by_ indicates multiplication of the two listed TCR features, each of which are individually described above	0.00931651	0.0133071	0.00597757	-0.00106672
TRAcdr3_p11_AF5_by_TRAcdr3_p12_AF4	_by_ indicates multiplication of the two listed TCR features, each of which are individually described above	-0.0225175	0.019339	0.00332093	-0.00274928
TRAcdr3_p11_AF5_by_TRAcdr3_p12_AF5	_by_ indicates multiplication of the two listed TCR features, each of which are individually described above	0.0137766	-0.01529	0.00236055	0.00072916
TRAcdr3_p12_AF1_by_TRAcdr3_p13_AF1	_by_ indicates multiplication of the two listed TCR features, each of which are individually described above	-0.012972	0.055182	-0.0030406	-0.000200899
TRAcdr3_p12_AF1_by_TRAcdr3_p13_AF2	_by_ indicates multiplication of the two listed TCR features, each of which are individually described above	-0.00779475	0.0187158	-0.00539209	-0.00611656
TRAcdr3_p12_AF1_by_TRAcdr3_p13_AF3	_by_ indicates multiplication of the two listed TCR features, each of which are individually described above	-0.00289657	0.00385722	0.0118665	0.00354696
TRAcdr3_p12_AF1_by_TRAcdr3_p13_AF4	_by_ indicates multiplication of the two listed TCR features, each of which are individually described above	0.00692662	-0.016149	-0.00172136	-0.00478038
TRAcdr3_p12_AF1_by_TRAcdr3_p13_AF5	_by_ indicates multiplication of the two listed TCR features, each of which are individually described above	-0.0181553	0.00465046	0.00492884	0.00249447
TRAcdr3_p12_AF2_by_TRAcdr3_p13_AF1	_by_ indicates multiplication of the two listed TCR features, each of which are individually described above	0.0257403	0.000127785	-0.00712206	0.00260164
TRAcdr3_p12_AF2_by_TRAcdr3_p13_AF2	_by_ indicates multiplication of the two listed TCR features, each of which are individually described above	0.0136176	-0.00895794	0.0068564	0.00729777
TRAcdr3_p12_AF2_by_TRAcdr3_p13_AF3	_by_ indicates multiplication of the two listed TCR features, each of which are individually described above	0.021646	-0.00135437	0.00165527	-0.00941773
TRAcdr3_p12_AF2_by_TRAcdr3_p13_AF4	_by_ indicates multiplication of the two listed TCR features, each of which are individually described above	0.0330384	0.0252691	0.00255124	-0.00549201
TRAcdr3_p12_AF2_by_TRAcdr3_p13_AF5	_by_ indicates multiplication of the two listed TCR features, each of which are individually described above	0.0298564	0.00673982	0.000611092	-0.00550908
TRAcdr3_p12_AF3_by_TRAcdr3_p13_AF1	_by_ indicates multiplication of the two listed TCR features, each of which are individually described above	-0.018706	0.00115104	0.00302948	-0.00128181
TRAcdr3_p12_AF3_by_TRAcdr3_p13_AF2	_by_ indicates multiplication of the two listed TCR features, each of which are individually described above	0.00530405	-0.0176684	0.00547656	-0.0021926
TRAcdr3_p12_AF3_by_TRAcdr3_p13_AF3	_by_ indicates multiplication of the two listed TCR features, each of which are individually described above	0.0189989	0.00606961	-0.0049417	0.00609633
TRAcdr3_p12_AF3_by_TRAcdr3_p13_AF4	_by_ indicates multiplication of the two listed TCR features, each of which are individually described above	-0.00621378	-0.00703607	0.011001	0.00292991
TRAcdr3_p12_AF3_by_TRAcdr3_p13_AF5	_by_ indicates multiplication of the two listed TCR features, each of which are individually described above	-0.010673	0.0226011	0.00145049	-0.0031541
TRAcdr3_p12_AF4_by_TRAcdr3_p13_AF1	_by_ indicates multiplication of the two listed TCR features, each of which are individually described above	-0.00729716	-0.0153557	0.000813201	-0.00176499
TRAcdr3_p12_AF4_by_TRAcdr3_p13_AF2	_by_ indicates multiplication of the two listed TCR features, each of which are individually described above	-0.0355819	-0.0156201	0.00847993	0.0118224
TRAcdr3_p12_AF4_by_TRAcdr3_p13_AF3	_by_ indicates multiplication of the two listed TCR features, each of which are individually described above	-0.0227155	0.0245688	-0.00498533	0.000864915
TRAcdr3_p12_AF4_by_TRAcdr3_p13_AF4	_by_ indicates multiplication of the two listed TCR features, each of which are individually described above	0.0554454	-0.0301421	0.00406816	-0.00105941
TRAcdr3_p12_AF4_by_TRAcdr3_p13_AF5	_by_ indicates multiplication of the two listed TCR features, each of which are individually described above	0.0261994	0.0132729	0.0010393	0.00398856
TRAcdr3_p12_AF5_by_TRAcdr3_p13_AF1	_by_ indicates multiplication of the two listed TCR features, each of which are individually described above	-0.00669827	-0.0300025	-0.00750852	0.00365867
TRAcdr3_p12_AF5_by_TRAcdr3_p13_AF2	_by_ indicates multiplication of the two listed TCR features, each of which are individually described above	-0.0134138	-0.0200558	0.00586669	0.00541283
TRAcdr3_p12_AF5_by_TRAcdr3_p13_AF3	_by_ indicates multiplication of the two listed TCR features, each of which are individually described above	0.0148131	-0.00460632	0.00177395	0.00398122
TRAcdr3_p12_AF5_by_TRAcdr3_p13_AF4	_by_ indicates multiplication of the two listed TCR features, each of which are individually described above	0.017139	0.00651279	0.0136011	0.00159244
TRAcdr3_p12_AF5_by_TRAcdr3_p13_AF5	_by_ indicates multiplication of the two listed TCR features, each of which are individually described above	0.0126129	-0.0112471	0.00434074	-0.000568448
TRAcdr3_p13_AF1_by_TRAcdr3_p14_AF1	_by_ indicates multiplication of the two listed TCR features, each of which are individually described above	-0.010578	0.0237802	0.00458604	0.00318645
TRAcdr3_p13_AF1_by_TRAcdr3_p14_AF2	_by_ indicates multiplication of the two listed TCR features, each of which are individually described above	-0.0071369	0.0120637	-0.000464446	0.00396591
TRAcdr3_p13_AF1_by_TRAcdr3_p14_AF3	_by_ indicates multiplication of the two listed TCR features, each of which are individually described above	-0.00254882	0.0225735	-0.00336703	0.00305085
TRAcdr3_p13_AF1_by_TRAcdr3_p14_AF4	_by_ indicates multiplication of the two listed TCR features, each of which are individually described above	0.0833754	-0.0390899	0.00449309	0.00353282
TRAcdr3_p13_AF1_by_TRAcdr3_p14_AF5	_by_ indicates multiplication of the two listed TCR features, each of which are individually described above	0.00362356	0.00544056	0.00293776	0.000557282
TRAcdr3_p13_AF2_by_TRAcdr3_p14_AF1	_by_ indicates multiplication of the two listed TCR features, each of which are individually described above	-0.0109208	0.00348028	-0.00666916	-0.000293805
TRAcdr3_p13_AF2_by_TRAcdr3_p14_AF2	_by_ indicates multiplication of the two listed TCR features, each of which are individually described above	-0.00710933	0.00116741	0.0043954	0.00295915
TRAcdr3_p13_AF2_by_TRAcdr3_p14_AF3	_by_ indicates multiplication of the two listed TCR features, each of which are individually described above	0.00527407	0.00200812	-0.00224313	-0.00654875
TRAcdr3_p13_AF2_by_TRAcdr3_p14_AF4	_by_ indicates multiplication of the two listed TCR features, each of which are individually described above	0.00899153	0.00690283	0.00289167	0.00267305
TRAcdr3_p13_AF2_by_TRAcdr3_p14_AF5	_by_ indicates multiplication of the two listed TCR features, each of which are individually described above	-0.00191559	-0.0277617	-0.00640705	-0.00732495
TRAcdr3_p13_AF3_by_TRAcdr3_p14_AF1	_by_ indicates multiplication of the two listed TCR features, each of which are individually described above	0.000273133	0.00827947	-0.00885916	-0.00247866
TRAcdr3_p13_AF3_by_TRAcdr3_p14_AF2	_by_ indicates multiplication of the two listed TCR features, each of which are individually described above	0.0313085	0.000466233	-0.0025753	-0.00294974
TRAcdr3_p13_AF3_by_TRAcdr3_p14_AF3	_by_ indicates multiplication of the two listed TCR features, each of which are individually described above	-0.0113293	0.0453469	0.00194927	-0.00607553
TRAcdr3_p13_AF3_by_TRAcdr3_p14_AF4	_by_ indicates multiplication of the two listed TCR features, each of which are individually described above	-0.0768285	0.0366417	0.00952039	0.00106046
TRAcdr3_p13_AF3_by_TRAcdr3_p14_AF5	_by_ indicates multiplication of the two listed TCR features, each of which are individually described above	-0.0059347	0.00899287	-0.00377501	-0.00597092
TRAcdr3_p13_AF4_by_TRAcdr3_p14_AF1	_by_ indicates multiplication of the two listed TCR features, each of which are individually described above	0.00930075	-0.0244933	-0.000735208	-0.0032602
TRAcdr3_p13_AF4_by_TRAcdr3_p14_AF2	_by_ indicates multiplication of the two listed TCR features, each of which are individually described above	-0.0120757	0.025492	-0.00497525	0.00126201
TRAcdr3_p13_AF4_by_TRAcdr3_p14_AF3	_by_ indicates multiplication of the two listed TCR features, each of which are individually described above	-0.0210308	-0.00659207	0.00403705	0.00121614
TRAcdr3_p13_AF4_by_TRAcdr3_p14_AF4	_by_ indicates multiplication of the two listed TCR features, each of which are individually described above	-0.00654404	-0.0210815	-0.0149829	-0.0043712
TRAcdr3_p13_AF4_by_TRAcdr3_p14_AF5	_by_ indicates multiplication of the two listed TCR features, each of which are individually described above	-0.0191036	0.0190183	0.000908066	-0.00175121
TRAcdr3_p13_AF5_by_TRAcdr3_p14_AF1	_by_ indicates multiplication of the two listed TCR features, each of which are individually described above	-0.0272418	0.014288	-0.00276631	0.000804777
TRAcdr3_p13_AF5_by_TRAcdr3_p14_AF2	_by_ indicates multiplication of the two listed TCR features, each of which are individually described above	-0.00257509	-0.0116045	-0.00684471	-0.00330299
TRAcdr3_p13_AF5_by_TRAcdr3_p14_AF3	_by_ indicates multiplication of the two listed TCR features, each of which are individually described above	-0.0108925	0.00243824	-0.000587524	0.000965956
TRAcdr3_p13_AF5_by_TRAcdr3_p14_AF4	_by_ indicates multiplication of the two listed TCR features, each of which are individually described above	0.00175736	-0.00925455	-0.00059418	0.00018348
TRAcdr3_p13_AF5_by_TRAcdr3_p14_AF5	_by_ indicates multiplication of the two listed TCR features, each of which are individually described above	-0.00972131	-0.0201712	-0.00341297	0.00290411
TRAcdr3_p14_AF1_by_TRAcdr3_p15_AF1	_by_ indicates multiplication of the two listed TCR features, each of which are individually described above	0.0100925	0.0127566	0.00631263	0.00214976
TRAcdr3_p14_AF1_by_TRAcdr3_p15_AF2	_by_ indicates multiplication of the two listed TCR features, each of which are individually described above	0.0122164	0.0120768	0.00698527	-0.00503888
TRAcdr3_p14_AF1_by_TRAcdr3_p15_AF3	_by_ indicates multiplication of the two listed TCR features, each of which are individually described above	-0.00779094	0.00932845	-0.00757376	-0.00390412
TRAcdr3_p14_AF1_by_TRAcdr3_p15_AF4	_by_ indicates multiplication of the two listed TCR features, each of which are individually described above	-0.00857197	-0.0205808	-0.00475147	-0.00886974
TRAcdr3_p14_AF1_by_TRAcdr3_p15_AF5	_by_ indicates multiplication of the two listed TCR features, each of which are individually described above	-0.00293683	0.0175244	0.000152702	-0.00328038
TRAcdr3_p14_AF2_by_TRAcdr3_p15_AF1	_by_ indicates multiplication of the two listed TCR features, each of which are individually described above	0.0185355	-0.0346171	-0.00109269	0.000541862
TRAcdr3_p14_AF2_by_TRAcdr3_p15_AF2	_by_ indicates multiplication of the two listed TCR features, each of which are individually described above	0.00748168	-0.0229416	0.00523456	-0.000841835
TRAcdr3_p14_AF2_by_TRAcdr3_p15_AF3	_by_ indicates multiplication of the two listed TCR features, each of which are individually described above	-0.0105727	0.0113922	-0.0046472	-0.00444241
TRAcdr3_p14_AF2_by_TRAcdr3_p15_AF4	_by_ indicates multiplication of the two listed TCR features, each of which are individually described above	0.0169664	0.0236178	-0.00365291	-0.00381568
TRAcdr3_p14_AF2_by_TRAcdr3_p15_AF5	_by_ indicates multiplication of the two listed TCR features, each of which are individually described above	-0.00249251	0.0051114	0.00022187	-0.00311154
TRAcdr3_p14_AF3_by_TRAcdr3_p15_AF1	_by_ indicates multiplication of the two listed TCR features, each of which are individually described above	-0.00905547	0.00969104	-0.00957536	-0.00378229
TRAcdr3_p14_AF3_by_TRAcdr3_p15_AF2	_by_ indicates multiplication of the two listed TCR features, each of which are individually described above	-0.0278178	0.0500816	0.0039383	0.000819337
TRAcdr3_p14_AF3_by_TRAcdr3_p15_AF3	_by_ indicates multiplication of the two listed TCR features, each of which are individually described above	0.00177655	-0.0315368	0.00488358	0.00349286
TRAcdr3_p14_AF3_by_TRAcdr3_p15_AF4	_by_ indicates multiplication of the two listed TCR features, each of which are individually described above	0.0199521	-0.00679468	-0.00220234	0.00942082
TRAcdr3_p14_AF3_by_TRAcdr3_p15_AF5	_by_ indicates multiplication of the two listed TCR features, each of which are individually described above	-0.00289128	-0.0127647	0.00536531	0.00205183
TRAcdr3_p14_AF4_by_TRAcdr3_p15_AF1	_by_ indicates multiplication of the two listed TCR features, each of which are individually described above	-0.0362461	-0.00321535	0.00103276	-0.00847421
TRAcdr3_p14_AF4_by_TRAcdr3_p15_AF2	_by_ indicates multiplication of the two listed TCR features, each of which are individually described above	-0.0328288	0.014609	0.00195385	-0.000408053
TRAcdr3_p14_AF4_by_TRAcdr3_p15_AF3	_by_ indicates multiplication of the two listed TCR features, each of which are individually described above	0.0366476	-0.0189239	-0.000418865	0.00604078
TRAcdr3_p14_AF4_by_TRAcdr3_p15_AF4	_by_ indicates multiplication of the two listed TCR features, each of which are individually described above	-0.00287659	-0.0272192	-0.00646498	-0.000180174
TRAcdr3_p14_AF4_by_TRAcdr3_p15_AF5	_by_ indicates multiplication of the two listed TCR features, each of which are individually described above	0.0162699	-0.0166444	0.00103113	0.00706137
TRAcdr3_p14_AF5_by_TRAcdr3_p15_AF1	_by_ indicates multiplication of the two listed TCR features, each of which are individually described above	-0.0117939	-0.0333838	-0.00542734	-0.00504631
TRAcdr3_p14_AF5_by_TRAcdr3_p15_AF2	_by_ indicates multiplication of the two listed TCR features, each of which are individually described above	-0.0208009	-0.00302531	0.00237444	-0.00496619
TRAcdr3_p14_AF5_by_TRAcdr3_p15_AF3	_by_ indicates multiplication of the two listed TCR features, each of which are individually described above	-0.000319623	0.0102924	0.00697044	0.00562476
TRAcdr3_p14_AF5_by_TRAcdr3_p15_AF4	_by_ indicates multiplication of the two listed TCR features, each of which are individually described above	0.00812165	-0.0394626	-0.00153811	0.00249407
TRAcdr3_p14_AF5_by_TRAcdr3_p15_AF5	_by_ indicates multiplication of the two listed TCR features, each of which are individually described above	-0.00501769	0.0113313	0.00958538	0.00293974
TRAcdr3_p15_AF1_by_TRAcdr3_p16_AF1	_by_ indicates multiplication of the two listed TCR features, each of which are individually described above	-0.0130501	0.0333148	-0.00542017	0.00187784
TRAcdr3_p15_AF1_by_TRAcdr3_p16_AF2	_by_ indicates multiplication of the two listed TCR features, each of which are individually described above	0.00506573	0.0245991	-0.00173918	0.00989621
TRAcdr3_p15_AF1_by_TRAcdr3_p16_AF3	_by_ indicates multiplication of the two listed TCR features, each of which are individually described above	0.017776	-0.0331806	0.00682434	0.000972618
TRAcdr3_p15_AF1_by_TRAcdr3_p16_AF4	_by_ indicates multiplication of the two listed TCR features, each of which are individually described above	0.00778727	-0.00693035	-0.00288996	-0.00540075
TRAcdr3_p15_AF1_by_TRAcdr3_p16_AF5	_by_ indicates multiplication of the two listed TCR features, each of which are individually described above	0.0238348	-0.0187596	0.0069052	0.0044951
TRAcdr3_p15_AF2_by_TRAcdr3_p16_AF1	_by_ indicates multiplication of the two listed TCR features, each of which are individually described above	-0.0183255	0.00157041	-0.0029993	-1.43412e-05
TRAcdr3_p15_AF2_by_TRAcdr3_p16_AF2	_by_ indicates multiplication of the two listed TCR features, each of which are individually described above	-0.0167669	0.00407879	0.000174777	-0.000929622
TRAcdr3_p15_AF2_by_TRAcdr3_p16_AF3	_by_ indicates multiplication of the two listed TCR features, each of which are individually described above	0.0291321	-0.0166036	0.00235692	0.0066163
TRAcdr3_p15_AF2_by_TRAcdr3_p16_AF4	_by_ indicates multiplication of the two listed TCR features, each of which are individually described above	0.00798132	-0.0223342	-0.00262838	-0.00468778
TRAcdr3_p15_AF2_by_TRAcdr3_p16_AF5	_by_ indicates multiplication of the two listed TCR features, each of which are individually described above	0.0231801	-0.0117778	0.0038939	0.00547795
TRAcdr3_p15_AF3_by_TRAcdr3_p16_AF1	_by_ indicates multiplication of the two listed TCR features, each of which are individually described above	0.0206819	-0.026221	-0.00690201	0.00854533
TRAcdr3_p15_AF3_by_TRAcdr3_p16_AF2	_by_ indicates multiplication of the two listed TCR features, each of which are individually described above	0.00060514	-0.0278666	-0.00360261	-0.00545727
TRAcdr3_p15_AF3_by_TRAcdr3_p16_AF3	_by_ indicates multiplication of the two listed TCR features, each of which are individually described above	-0.013603	0.00346222	-0.00482575	-0.00625567
TRAcdr3_p15_AF3_by_TRAcdr3_p16_AF4	_by_ indicates multiplication of the two listed TCR features, each of which are individually described above	0.016772	-0.0515885	-0.00547175	0.00475086
TRAcdr3_p15_AF3_by_TRAcdr3_p16_AF5	_by_ indicates multiplication of the two listed TCR features, each of which are individually described above	-0.0189826	0.000112877	-0.0118222	-0.0101031
TRAcdr3_p15_AF4_by_TRAcdr3_p16_AF1	_by_ indicates multiplication of the two listed TCR features, each of which are individually described above	0.0156454	0.00225744	0.00383367	0.00499862
TRAcdr3_p15_AF4_by_TRAcdr3_p16_AF2	_by_ indicates multiplication of the two listed TCR features, each of which are individually described above	-0.0123783	-0.00755057	-0.00650277	-0.00857979
TRAcdr3_p15_AF4_by_TRAcdr3_p16_AF3	_by_ indicates multiplication of the two listed TCR features, each of which are individually described above	-0.0038808	-0.0287427	0.00132976	0.00517155
TRAcdr3_p15_AF4_by_TRAcdr3_p16_AF4	_by_ indicates multiplication of the two listed TCR features, each of which are individually described above	0.00346375	0.0422494	-0.00551798	0.00938984
TRAcdr3_p15_AF4_by_TRAcdr3_p16_AF5	_by_ indicates multiplication of the two listed TCR features, each of which are individually described above	-0.00426761	-0.031724	0.000619389	0.00245775
TRAcdr3_p15_AF5_by_TRAcdr3_p16_AF1	_by_ indicates multiplication of the two listed TCR features, each of which are individually described above	0.0158206	0.0131751	0.00283861	0.00361084
TRAcdr3_p15_AF5_by_TRAcdr3_p16_AF2	_by_ indicates multiplication of the two listed TCR features, each of which are individually described above	0.0135337	0.0138366	0.00651699	9.97338668644663e-05
TRAcdr3_p15_AF5_by_TRAcdr3_p16_AF3	_by_ indicates multiplication of the two listed TCR features, each of which are individually described above	-0.0126928	-0.017287	-0.00709522	-0.00227861
TRAcdr3_p15_AF5_by_TRAcdr3_p16_AF4	_by_ indicates multiplication of the two listed TCR features, each of which are individually described above	0.022149	0.0028539	0.00446835	0.00380836
TRAcdr3_p15_AF5_by_TRAcdr3_p16_AF5	_by_ indicates multiplication of the two listed TCR features, each of which are individually described above	-0.0110116	-0.00155593	-0.00869384	-0.00333843
TRAcdr3_p16_AF1_by_TRAcdr3_p17_AF1	_by_ indicates multiplication of the two listed TCR features, each of which are individually described above	-0.0142618	-0.0093224	-0.0088877	-0.00461307
TRAcdr3_p16_AF1_by_TRAcdr3_p17_AF2	_by_ indicates multiplication of the two listed TCR features, each of which are individually described above	-0.0185433	-0.00784173	-0.00711415	-0.00263347
TRAcdr3_p16_AF1_by_TRAcdr3_p17_AF3	_by_ indicates multiplication of the two listed TCR features, each of which are individually described above	0.0174308	0.00781023	0.0075819	0.00222897
TRAcdr3_p16_AF1_by_TRAcdr3_p17_AF4	_by_ indicates multiplication of the two listed TCR features, each of which are individually described above	-0.0026743	-0.00601202	-0.00851267	-0.00355925
TRAcdr3_p16_AF1_by_TRAcdr3_p17_AF5	_by_ indicates multiplication of the two listed TCR features, each of which are individually described above	0.0181285	0.00701536	0.00602455	0.000725509
TRAcdr3_p16_AF2_by_TRAcdr3_p17_AF1	_by_ indicates multiplication of the two listed TCR features, each of which are individually described above	0.00308267	0.0172225	0.00701938	0.000423147
TRAcdr3_p16_AF2_by_TRAcdr3_p17_AF2	_by_ indicates multiplication of the two listed TCR features, each of which are individually described above	0.00856479	0.01284	0.00606791	-0.000453533
TRAcdr3_p16_AF2_by_TRAcdr3_p17_AF3	_by_ indicates multiplication of the two listed TCR features, each of which are individually described above	-0.00813232	-0.0103742	-0.0057407	0.000488537
TRAcdr3_p16_AF2_by_TRAcdr3_p17_AF4	_by_ indicates multiplication of the two listed TCR features, each of which are individually described above	0.00345828	0.00558987	0.00224154	-0.000839383
TRAcdr3_p16_AF2_by_TRAcdr3_p17_AF5	_by_ indicates multiplication of the two listed TCR features, each of which are individually described above	-0.00790301	-0.00874597	-0.00602731	0.000211333
TRAcdr3_p16_AF3_by_TRAcdr3_p17_AF1	_by_ indicates multiplication of the two listed TCR features, each of which are individually described above	-0.0143307	-0.0313604	0.00363369	-0.00491836
TRAcdr3_p16_AF3_by_TRAcdr3_p17_AF2	_by_ indicates multiplication of the two listed TCR features, each of which are individually described above	-0.00284034	-0.0228662	0.000398582	-0.00645386
TRAcdr3_p16_AF3_by_TRAcdr3_p17_AF3	_by_ indicates multiplication of the two listed TCR features, each of which are individually described above	0.00517814	0.0162011	-0.00170395	0.00525046
TRAcdr3_p16_AF3_by_TRAcdr3_p17_AF4	_by_ indicates multiplication of the two listed TCR features, each of which are individually described above	-0.0161323	-0.00587615	0.00736245	0.000851473
TRAcdr3_p16_AF3_by_TRAcdr3_p17_AF5	_by_ indicates multiplication of the two listed TCR features, each of which are individually described above	0.00264755	0.010143	-0.00053119	0.00486919
TRAcdr3_p16_AF4_by_TRAcdr3_p17_AF1	_by_ indicates multiplication of the two listed TCR features, each of which are individually described above	0.0296819	0.0463259	0.00255254	0.00838792
TRAcdr3_p16_AF4_by_TRAcdr3_p17_AF2	_by_ indicates multiplication of the two listed TCR features, each of which are individually described above	0.0499182	0.0393278	-0.00262475	0.00428144
TRAcdr3_p16_AF4_by_TRAcdr3_p17_AF3	_by_ indicates multiplication of the two listed TCR features, each of which are individually described above	-0.0469657	-0.0369617	0.00183932	-0.00474721
TRAcdr3_p16_AF4_by_TRAcdr3_p17_AF4	_by_ indicates multiplication of the two listed TCR features, each of which are individually described above	0.013254	0.0335921	0.00649804	0.00938743
TRAcdr3_p16_AF4_by_TRAcdr3_p17_AF5	_by_ indicates multiplication of the two listed TCR features, each of which are individually described above	-0.0477537	-0.0311054	0.00298261	-0.00366606
TRAcdr3_p16_AF5_by_TRAcdr3_p17_AF1	_by_ indicates multiplication of the two listed TCR features, each of which are individually described above	-0.00405293	0.0497972	0.0123267	0.00607272
TRAcdr3_p16_AF5_by_TRAcdr3_p17_AF2	_by_ indicates multiplication of the two listed TCR features, each of which are individually described above	-0.0028073	0.0397718	0.0111447	0.00518485
TRAcdr3_p16_AF5_by_TRAcdr3_p17_AF3	_by_ indicates multiplication of the two listed TCR features, each of which are individually described above	0.00322556	-0.0341737	-0.0111864	-0.00498483
TRAcdr3_p16_AF5_by_TRAcdr3_p17_AF4	_by_ indicates multiplication of the two listed TCR features, each of which are individually described above	-0.00700013	0.027598	0.0124225	0.00549469
TRAcdr3_p16_AF5_by_TRAcdr3_p17_AF5	_by_ indicates multiplication of the two listed TCR features, each of which are individually described above	0.00227245	-0.0264537	-0.00969818	-0.00409445
TRBcdr3_p1_AF1_by_TRBcdr3_p2_AF1	_by_ indicates multiplication of the two listed TCR features, each of which are individually described above	0.00624612	-0.00283377	0.00652999	-0.000344075
TRBcdr3_p1_AF1_by_TRBcdr3_p2_AF2	_by_ indicates multiplication of the two listed TCR features, each of which are individually described above	0.000161545	-0.016443	0.00374414	0.000775359
TRBcdr3_p1_AF1_by_TRBcdr3_p2_AF3	_by_ indicates multiplication of the two listed TCR features, each of which are individually described above	0.00145349	0.00123702	-0.00109481	0.00297143
TRBcdr3_p1_AF1_by_TRBcdr3_p2_AF4	_by_ indicates multiplication of the two listed TCR features, each of which are individually described above	-0.00109737	0.0115701	-0.00433774	-0.000610756
TRBcdr3_p1_AF1_by_TRBcdr3_p2_AF5	_by_ indicates multiplication of the two listed TCR features, each of which are individually described above	0.00211285	0.0054911	-0.00101006	0.0020348
TRBcdr3_p1_AF2_by_TRBcdr3_p2_AF1	_by_ indicates multiplication of the two listed TCR features, each of which are individually described above	-0.00613651	-0.00118198	-0.00595192	0.000650269
TRBcdr3_p1_AF2_by_TRBcdr3_p2_AF2	_by_ indicates multiplication of the two listed TCR features, each of which are individually described above	-5.59424e-05	0.013362	-0.00320044	-0.000507243
TRBcdr3_p1_AF2_by_TRBcdr3_p2_AF3	_by_ indicates multiplication of the two listed TCR features, each of which are individually described above	-0.00154944	0.00111488	0.000592936	-0.00317824
TRBcdr3_p1_AF2_by_TRBcdr3_p2_AF4	_by_ indicates multiplication of the two listed TCR features, each of which are individually described above	0.00101079	-0.0096978	0.00386907	0.000450146
TRBcdr3_p1_AF2_by_TRBcdr3_p2_AF5	_by_ indicates multiplication of the two listed TCR features, each of which are individually described above	-0.00218715	-0.00395758	0.000576759	-0.00215519
TRBcdr3_p1_AF3_by_TRBcdr3_p2_AF1	_by_ indicates multiplication of the two listed TCR features, each of which are individually described above	0.00606665	0.00244615	0.00554765	-0.000749149
TRBcdr3_p1_AF3_by_TRBcdr3_p2_AF2	_by_ indicates multiplication of the two listed TCR features, each of which are individually described above	-4.79901e-06	-0.0122346	0.00281625	0.000429226
TRBcdr3_p1_AF3_by_TRBcdr3_p2_AF3	_by_ indicates multiplication of the two listed TCR features, each of which are individually described above	0.00160081	-0.00209756	-0.000234737	0.00324058
TRBcdr3_p1_AF3_by_TRBcdr3_p2_AF4	_by_ indicates multiplication of the two listed TCR features, each of which are individually described above	-0.000964641	0.00882388	-0.00353011	-0.000394791
TRBcdr3_p1_AF3_by_TRBcdr3_p2_AF5	_by_ indicates multiplication of the two listed TCR features, each of which are individually described above	0.00222578	0.00317634	-0.000260245	0.00220106
TRBcdr3_p1_AF4_by_TRBcdr3_p2_AF1	_by_ indicates multiplication of the two listed TCR features, each of which are individually described above	0.00602776	0.00313019	0.00524751	-0.00079533
TRBcdr3_p1_AF4_by_TRBcdr3_p2_AF2	_by_ indicates multiplication of the two listed TCR features, each of which are individually described above	-3.72566e-05	-0.0115856	0.00252906	0.000390408
TRBcdr3_p1_AF4_by_TRBcdr3_p2_AF3	_by_ indicates multiplication of the two listed TCR features, each of which are individually described above	0.00162706	-0.00268793	3.52320926291634e-05	0.00327352
TRBcdr3_p1_AF4_by_TRBcdr3_p2_AF4	_by_ indicates multiplication of the two listed TCR features, each of which are individually described above	-0.000940856	0.00827866	-0.0032719	-0.000362578
TRBcdr3_p1_AF4_by_TRBcdr3_p2_AF5	_by_ indicates multiplication of the two listed TCR features, each of which are individually described above	0.00224449	0.00267402	-1.74933e-05	0.00222811
TRBcdr3_p1_AF5_by_TRBcdr3_p2_AF1	_by_ indicates multiplication of the two listed TCR features, each of which are individually described above	0.00600624	0.00357693	0.00501401	-0.000825937
TRBcdr3_p1_AF5_by_TRBcdr3_p2_AF2	_by_ indicates multiplication of the two listed TCR features, each of which are individually described above	-5.3765e-05	-0.0111508	0.00230481	0.000365211
TRBcdr3_p1_AF5_by_TRBcdr3_p2_AF3	_by_ indicates multiplication of the two listed TCR features, each of which are individually described above	0.00163925	-0.0030873	0.000247227	0.00329486
TRBcdr3_p1_AF5_by_TRBcdr3_p2_AF4	_by_ indicates multiplication of the two listed TCR features, each of which are individually described above	-0.000929412	0.00790642	-0.00306736	-0.000340282
TRBcdr3_p1_AF5_by_TRBcdr3_p2_AF5	_by_ indicates multiplication of the two listed TCR features, each of which are individually described above	0.0022524	0.00232914	0.000175638	0.00224675
TRBcdr3_p2_AF1_by_TRBcdr3_p3_AF1	_by_ indicates multiplication of the two listed TCR features, each of which are individually described above	0.014613	-0.00593589	-0.0108667	-0.0015278
TRBcdr3_p2_AF1_by_TRBcdr3_p3_AF2	_by_ indicates multiplication of the two listed TCR features, each of which are individually described above	0.00318288	-0.00557026	-0.00214265	-0.00148976
TRBcdr3_p2_AF1_by_TRBcdr3_p3_AF3	_by_ indicates multiplication of the two listed TCR features, each of which are individually described above	0.000248101	0.00940884	-0.00281062	-0.000818501
TRBcdr3_p2_AF1_by_TRBcdr3_p3_AF4	_by_ indicates multiplication of the two listed TCR features, each of which are individually described above	-0.00241377	-0.0130838	0.0100458	0.00313798
TRBcdr3_p2_AF1_by_TRBcdr3_p3_AF5	_by_ indicates multiplication of the two listed TCR features, each of which are individually described above	0.00217409	0.00496079	-0.00199149	-0.00149249
TRBcdr3_p2_AF2_by_TRBcdr3_p3_AF1	_by_ indicates multiplication of the two listed TCR features, each of which are individually described above	0.000679544	0.024471	-0.00397112	0.00653906
TRBcdr3_p2_AF2_by_TRBcdr3_p3_AF2	_by_ indicates multiplication of the two listed TCR features, each of which are individually described above	0.00262687	0.0141313	0.000699586	0.000532152
TRBcdr3_p2_AF2_by_TRBcdr3_p3_AF3	_by_ indicates multiplication of the two listed TCR features, each of which are individually described above	-3.01723e-05	-0.00911235	-0.001774	-0.00348608
TRBcdr3_p2_AF2_by_TRBcdr3_p3_AF4	_by_ indicates multiplication of the two listed TCR features, each of which are individually described above	0.00704	-0.0271657	0.0100099	0.00436871
TRBcdr3_p2_AF2_by_TRBcdr3_p3_AF5	_by_ indicates multiplication of the two listed TCR features, each of which are individually described above	-7.76876e-05	-0.00767389	-0.00101717	-0.00291714
TRBcdr3_p2_AF3_by_TRBcdr3_p3_AF1	_by_ indicates multiplication of the two listed TCR features, each of which are individually described above	0.00079685	0.00403037	0.000187376	-0.000229344
TRBcdr3_p2_AF3_by_TRBcdr3_p3_AF2	_by_ indicates multiplication of the two listed TCR features, each of which are individually described above	0.00628317	0.000343623	0.0021151	0.00231824
TRBcdr3_p2_AF3_by_TRBcdr3_p3_AF3	_by_ indicates multiplication of the two listed TCR features, each of which are individually described above	-9.79445e-05	-0.000195628	-0.00229139	0.00080695
TRBcdr3_p2_AF3_by_TRBcdr3_p3_AF4	_by_ indicates multiplication of the two listed TCR features, each of which are individually described above	-0.0019086	-0.0169771	0.00644109	0.00185304
TRBcdr3_p2_AF3_by_TRBcdr3_p3_AF5	_by_ indicates multiplication of the two listed TCR features, each of which are individually described above	-0.00493293	0.00322833	0.00138199	0.00103768
TRBcdr3_p2_AF4_by_TRBcdr3_p3_AF1	_by_ indicates multiplication of the two listed TCR features, each of which are individually described above	0.00601368	-0.0135673	-0.00284704	-0.00617273
TRBcdr3_p2_AF4_by_TRBcdr3_p3_AF2	_by_ indicates multiplication of the two listed TCR features, each of which are individually described above	-0.00321822	-0.0107149	-0.00421195	-0.00392246
TRBcdr3_p2_AF4_by_TRBcdr3_p3_AF3	_by_ indicates multiplication of the two listed TCR features, each of which are individually described above	1.77467646782399e-05	0.0117055	0.000560217	0.00267758
TRBcdr3_p2_AF4_by_TRBcdr3_p3_AF4	_by_ indicates multiplication of the two listed TCR features, each of which are individually described above	-0.00580047	0.0199836	-0.00494109	-0.00261658
TRBcdr3_p2_AF4_by_TRBcdr3_p3_AF5	_by_ indicates multiplication of the two listed TCR features, each of which are individually described above	0.00198086	0.00698525	-0.000496262	0.00190193
TRBcdr3_p2_AF5_by_TRBcdr3_p3_AF1	_by_ indicates multiplication of the two listed TCR features, each of which are individually described above	-0.00271538	0.00158443	0.00337907	-0.000709294
TRBcdr3_p2_AF5_by_TRBcdr3_p3_AF2	_by_ indicates multiplication of the two listed TCR features, each of which are individually described above	0.00567189	-0.00103988	0.00399501	0.00392557
TRBcdr3_p2_AF5_by_TRBcdr3_p3_AF3	_by_ indicates multiplication of the two listed TCR features, each of which are individually described above	-0.00073105	0.00117944	-0.00192595	0.00188519
TRBcdr3_p2_AF5_by_TRBcdr3_p3_AF4	_by_ indicates multiplication of the two listed TCR features, each of which are individually described above	-0.00209424	-0.00852674	0.00169694	0.000584779
TRBcdr3_p2_AF5_by_TRBcdr3_p3_AF5	_by_ indicates multiplication of the two listed TCR features, each of which are individually described above	-0.0117753	0.00556128	0.00362629	0.00252255
TRBcdr3_p3_AF1_by_TRBcdr3_p4_AF1	_by_ indicates multiplication of the two listed TCR features, each of which are individually described above	-0.0055677	0.00773888	0.00201175	0.00109124
TRBcdr3_p3_AF1_by_TRBcdr3_p4_AF2	_by_ indicates multiplication of the two listed TCR features, each of which are individually described above	-0.0100312	0.0133152	0.00275849	0.00199341
TRBcdr3_p3_AF1_by_TRBcdr3_p4_AF3	_by_ indicates multiplication of the two listed TCR features, each of which are individually described above	0.00321052	-0.00494333	-0.000926612	-0.0035183
TRBcdr3_p3_AF1_by_TRBcdr3_p4_AF4	_by_ indicates multiplication of the two listed TCR features, each of which are individually described above	0.0134892	0.00136152	-0.00147599	0.00612314
TRBcdr3_p3_AF1_by_TRBcdr3_p4_AF5	_by_ indicates multiplication of the two listed TCR features, each of which are individually described above	0.00138771	-0.00251102	0.0010502	-0.0013161
TRBcdr3_p3_AF2_by_TRBcdr3_p4_AF1	_by_ indicates multiplication of the two listed TCR features, each of which are individually described above	-0.0125715	0.00562774	-0.000442653	0.00151964
TRBcdr3_p3_AF2_by_TRBcdr3_p4_AF2	_by_ indicates multiplication of the two listed TCR features, each of which are individually described above	0.0111989	0.0191665	0.00344605	-0.000431365
TRBcdr3_p3_AF2_by_TRBcdr3_p4_AF3	_by_ indicates multiplication of the two listed TCR features, each of which are individually described above	-0.00658046	-0.000652107	-0.000258289	0.000776733
TRBcdr3_p3_AF2_by_TRBcdr3_p4_AF4	_by_ indicates multiplication of the two listed TCR features, each of which are individually described above	0.00748995	-0.00260955	0.00276212	0.0118873
TRBcdr3_p3_AF2_by_TRBcdr3_p4_AF5	_by_ indicates multiplication of the two listed TCR features, each of which are individually described above	-0.00899979	-0.0225561	-0.000334501	0.00252413
TRBcdr3_p3_AF3_by_TRBcdr3_p4_AF1	_by_ indicates multiplication of the two listed TCR features, each of which are individually described above	0.0155503	-0.000408589	-0.01092	-0.000490377
TRBcdr3_p3_AF3_by_TRBcdr3_p4_AF2	_by_ indicates multiplication of the two listed TCR features, each of which are individually described above	-0.00133709	0.00598248	-0.00479487	0.00413403
TRBcdr3_p3_AF3_by_TRBcdr3_p4_AF3	_by_ indicates multiplication of the two listed TCR features, each of which are individually described above	-0.0029733	-0.019693	-0.000540318	0.00160045
TRBcdr3_p3_AF3_by_TRBcdr3_p4_AF4	_by_ indicates multiplication of the two listed TCR features, each of which are individually described above	0.0137239	0.0133297	0.00163735	0.00127464
TRBcdr3_p3_AF3_by_TRBcdr3_p4_AF5	_by_ indicates multiplication of the two listed TCR features, each of which are individually described above	0.00737622	0.00707716	-0.000105866	0.00117308
TRBcdr3_p3_AF4_by_TRBcdr3_p4_AF1	_by_ indicates multiplication of the two listed TCR features, each of which are individually described above	-0.00648289	0.00681384	0.0104779	0.000582041
TRBcdr3_p3_AF4_by_TRBcdr3_p4_AF2	_by_ indicates multiplication of the two listed TCR features, each of which are individually described above	-0.0224043	-0.0149208	0.0020024	-0.00083352
TRBcdr3_p3_AF4_by_TRBcdr3_p4_AF3	_by_ indicates multiplication of the two listed TCR features, each of which are individually described above	0.011069	0.00183323	0.00207907	-0.00335515
TRBcdr3_p3_AF4_by_TRBcdr3_p4_AF4	_by_ indicates multiplication of the two listed TCR features, each of which are individually described above	-0.0137041	0.00214453	-0.00581408	-0.00768571
TRBcdr3_p3_AF4_by_TRBcdr3_p4_AF5	_by_ indicates multiplication of the two listed TCR features, each of which are individually described above	0.00653285	0.00646161	0.00197722	-0.0051187
TRBcdr3_p3_AF5_by_TRBcdr3_p4_AF1	_by_ indicates multiplication of the two listed TCR features, each of which are individually described above	0.0212831	-0.00580203	-0.0131444	-0.00330396
TRBcdr3_p3_AF5_by_TRBcdr3_p4_AF2	_by_ indicates multiplication of the two listed TCR features, each of which are individually described above	0.000868609	-0.00061463	-0.00530813	0.00339818
TRBcdr3_p3_AF5_by_TRBcdr3_p4_AF3	_by_ indicates multiplication of the two listed TCR features, each of which are individually described above	-0.00252994	-0.0143127	-0.00195783	0.00102292
TRBcdr3_p3_AF5_by_TRBcdr3_p4_AF4	_by_ indicates multiplication of the two listed TCR features, each of which are individually described above	0.00871026	0.0107786	0.002136	-0.000644252
TRBcdr3_p3_AF5_by_TRBcdr3_p4_AF5	_by_ indicates multiplication of the two listed TCR features, each of which are individually described above	0.0060035	0.0138169	-0.00160994	0.000708337
TRBcdr3_p4_AF1_by_TRBcdr3_p5_AF1	_by_ indicates multiplication of the two listed TCR features, each of which are individually described above	-0.0154554	-0.0226012	0.0102851	0.00401891
TRBcdr3_p4_AF1_by_TRBcdr3_p5_AF2	_by_ indicates multiplication of the two listed TCR features, each of which are individually described above	-0.00507913	0.0432735	-0.00350673	-0.00469939
TRBcdr3_p4_AF1_by_TRBcdr3_p5_AF3	_by_ indicates multiplication of the two listed TCR features, each of which are individually described above	0.0113693	0.00589469	0.00322945	0.00179062
TRBcdr3_p4_AF1_by_TRBcdr3_p5_AF4	_by_ indicates multiplication of the two listed TCR features, each of which are individually described above	0.0213506	-0.00862103	-0.0169678	0.00122643
TRBcdr3_p4_AF1_by_TRBcdr3_p5_AF5	_by_ indicates multiplication of the two listed TCR features, each of which are individually described above	0.00420902	0.0174229	-0.00146335	0.00876694
TRBcdr3_p4_AF2_by_TRBcdr3_p5_AF1	_by_ indicates multiplication of the two listed TCR features, each of which are individually described above	-0.000883632	-0.00924549	0.0101944	0.00231617
TRBcdr3_p4_AF2_by_TRBcdr3_p5_AF2	_by_ indicates multiplication of the two listed TCR features, each of which are individually described above	0.0064803	0.00649205	0.00258922	-0.00144491
TRBcdr3_p4_AF2_by_TRBcdr3_p5_AF3	_by_ indicates multiplication of the two listed TCR features, each of which are individually described above	-0.0100003	-0.0221036	-0.000941123	-0.00105026
TRBcdr3_p4_AF2_by_TRBcdr3_p5_AF4	_by_ indicates multiplication of the two listed TCR features, each of which are individually described above	0.010105	-0.0130564	-0.00680969	-0.00258778
TRBcdr3_p4_AF2_by_TRBcdr3_p5_AF5	_by_ indicates multiplication of the two listed TCR features, each of which are individually described above	-0.013859	-0.0546879	-0.000535074	0.00548386
TRBcdr3_p4_AF3_by_TRBcdr3_p5_AF1	_by_ indicates multiplication of the two listed TCR features, each of which are individually described above	-0.00184217	0.00420263	0.00145106	0.00196655
TRBcdr3_p4_AF3_by_TRBcdr3_p5_AF2	_by_ indicates multiplication of the two listed TCR features, each of which are individually described above	-0.00575703	-0.0077267	-0.00110884	-0.00141215
TRBcdr3_p4_AF3_by_TRBcdr3_p5_AF3	_by_ indicates multiplication of the two listed TCR features, each of which are individually described above	0.0124287	-0.0246504	-0.000629993	0.00201843
TRBcdr3_p4_AF3_by_TRBcdr3_p5_AF4	_by_ indicates multiplication of the two listed TCR features, each of which are individually described above	-0.0134322	-0.019099	0.00521926	-0.00307749
TRBcdr3_p4_AF3_by_TRBcdr3_p5_AF5	_by_ indicates multiplication of the two listed TCR features, each of which are individually described above	0.0080937	-0.00635372	0.00222537	-0.00212089
TRBcdr3_p4_AF4_by_TRBcdr3_p5_AF1	_by_ indicates multiplication of the two listed TCR features, each of which are individually described above	0.00486535	0.0415358	-0.0123859	-0.00638519
TRBcdr3_p4_AF4_by_TRBcdr3_p5_AF2	_by_ indicates multiplication of the two listed TCR features, each of which are individually described above	-0.00704389	-0.0138878	-0.00512889	-0.00879624
TRBcdr3_p4_AF4_by_TRBcdr3_p5_AF3	_by_ indicates multiplication of the two listed TCR features, each of which are individually described above	-0.00103101	0.0111097	0.0098728	0.00455476
TRBcdr3_p4_AF4_by_TRBcdr3_p5_AF4	_by_ indicates multiplication of the two listed TCR features, each of which are individually described above	0.00627524	-0.00460824	0.00129201	0.00138335
TRBcdr3_p4_AF4_by_TRBcdr3_p5_AF5	_by_ indicates multiplication of the two listed TCR features, each of which are individually described above	0.011558	0.0068466	0.00677876	0.00117727
TRBcdr3_p4_AF5_by_TRBcdr3_p5_AF1	_by_ indicates multiplication of the two listed TCR features, each of which are individually described above	0.0010414	-0.00402768	-0.00265829	-0.000941883
TRBcdr3_p4_AF5_by_TRBcdr3_p5_AF2	_by_ indicates multiplication of the two listed TCR features, each of which are individually described above	-0.00677559	-0.00702945	-0.002874	-0.00127665
TRBcdr3_p4_AF5_by_TRBcdr3_p5_AF3	_by_ indicates multiplication of the two listed TCR features, each of which are individually described above	0.0150164	-0.011968	0.000730635	0.00221093
TRBcdr3_p4_AF5_by_TRBcdr3_p5_AF4	_by_ indicates multiplication of the two listed TCR features, each of which are individually described above	-0.0152862	-0.0204945	0.00281424	-0.00179638
TRBcdr3_p4_AF5_by_TRBcdr3_p5_AF5	_by_ indicates multiplication of the two listed TCR features, each of which are individually described above	0.0123817	0.00653286	0.00103331	-0.00135045
TRBcdr3_p5_AF1_by_TRBcdr3_p6_AF1	_by_ indicates multiplication of the two listed TCR features, each of which are individually described above	0.00762951	-0.00309517	0.00711209	0.00223923
TRBcdr3_p5_AF1_by_TRBcdr3_p6_AF2	_by_ indicates multiplication of the two listed TCR features, each of which are individually described above	0.0291857	-0.0045846	-0.00757762	-0.00550908
TRBcdr3_p5_AF1_by_TRBcdr3_p6_AF3	_by_ indicates multiplication of the two listed TCR features, each of which are individually described above	-0.00200518	-0.00439657	-0.0048255	0.00401088
TRBcdr3_p5_AF1_by_TRBcdr3_p6_AF4	_by_ indicates multiplication of the two listed TCR features, each of which are individually described above	0.00559974	0.00822595	-0.00953575	0.0010296
TRBcdr3_p5_AF1_by_TRBcdr3_p6_AF5	_by_ indicates multiplication of the two listed TCR features, each of which are individually described above	-0.0159527	-0.0027484	-0.00739805	-0.00158407
TRBcdr3_p5_AF2_by_TRBcdr3_p6_AF1	_by_ indicates multiplication of the two listed TCR features, each of which are individually described above	-0.00938435	-0.0374298	0.00266499	0.0016272
TRBcdr3_p5_AF2_by_TRBcdr3_p6_AF2	_by_ indicates multiplication of the two listed TCR features, each of which are individually described above	-0.0112619	0.0100552	0.000781381	0.00262609
TRBcdr3_p5_AF2_by_TRBcdr3_p6_AF3	_by_ indicates multiplication of the two listed TCR features, each of which are individually described above	0.0118554	-0.00931079	-0.00128207	0.00223532
TRBcdr3_p5_AF2_by_TRBcdr3_p6_AF4	_by_ indicates multiplication of the two listed TCR features, each of which are individually described above	0.0179536	0.00449015	-0.00658435	-0.00237806
TRBcdr3_p5_AF2_by_TRBcdr3_p6_AF5	_by_ indicates multiplication of the two listed TCR features, each of which are individually described above	-0.0116442	-0.0350627	0.00820635	0.00438063
TRBcdr3_p5_AF3_by_TRBcdr3_p6_AF1	_by_ indicates multiplication of the two listed TCR features, each of which are individually described above	-0.0158605	-0.0216525	-0.0014239	0.00147136
TRBcdr3_p5_AF3_by_TRBcdr3_p6_AF2	_by_ indicates multiplication of the two listed TCR features, each of which are individually described above	-0.00739968	-0.00352858	0.00771483	0.00308979
TRBcdr3_p5_AF3_by_TRBcdr3_p6_AF3	_by_ indicates multiplication of the two listed TCR features, each of which are individually described above	0.00251723	0.00153779	0.00392673	0.00378493
TRBcdr3_p5_AF3_by_TRBcdr3_p6_AF4	_by_ indicates multiplication of the two listed TCR features, each of which are individually described above	-0.0152588	0.0216959	0.00190104	0.0023992
TRBcdr3_p5_AF3_by_TRBcdr3_p6_AF5	_by_ indicates multiplication of the two listed TCR features, each of which are individually described above	0.003664	0.0127818	-0.00421455	0.00386503
TRBcdr3_p5_AF4_by_TRBcdr3_p6_AF1	_by_ indicates multiplication of the two listed TCR features, each of which are individually described above	0.0294762	0.0285079	-0.0157962	-0.000203596
TRBcdr3_p5_AF4_by_TRBcdr3_p6_AF2	_by_ indicates multiplication of the two listed TCR features, each of which are individually described above	-0.0108519	-0.0080583	-0.00372629	-0.002319
TRBcdr3_p5_AF4_by_TRBcdr3_p6_AF3	_by_ indicates multiplication of the two listed TCR features, each of which are individually described above	-0.00735674	0.00837639	-0.000939149	0.00101873
TRBcdr3_p5_AF4_by_TRBcdr3_p6_AF4	_by_ indicates multiplication of the two listed TCR features, each of which are individually described above	0.0162007	0.0256398	0.00587282	0.00222327
TRBcdr3_p5_AF4_by_TRBcdr3_p6_AF5	_by_ indicates multiplication of the two listed TCR features, each of which are individually described above	0.0100088	-0.0200237	0.00338786	-0.00415504
TRBcdr3_p5_AF5_by_TRBcdr3_p6_AF1	_by_ indicates multiplication of the two listed TCR features, each of which are individually described above	-0.00924481	0.000282385	-0.0117146	-0.00281092
TRBcdr3_p5_AF5_by_TRBcdr3_p6_AF2	_by_ indicates multiplication of the two listed TCR features, each of which are individually described above	-0.0144939	0.00784224	0.00866715	0.00231572
TRBcdr3_p5_AF5_by_TRBcdr3_p6_AF3	_by_ indicates multiplication of the two listed TCR features, each of which are individually described above	0.00307345	-0.00466038	0.00451647	0.000872677
TRBcdr3_p5_AF5_by_TRBcdr3_p6_AF4	_by_ indicates multiplication of the two listed TCR features, each of which are individually described above	-0.00238966	-0.0215201	0.010381	0.00711796
TRBcdr3_p5_AF5_by_TRBcdr3_p6_AF5	_by_ indicates multiplication of the two listed TCR features, each of which are individually described above	0.00405715	-0.01822	-0.00156176	-0.000760669
TRBcdr3_p6_AF1_by_TRBcdr3_p7_AF1	_by_ indicates multiplication of the two listed TCR features, each of which are individually described above	0.00637764	0.00419662	-0.00911218	-0.00310996
TRBcdr3_p6_AF1_by_TRBcdr3_p7_AF2	_by_ indicates multiplication of the two listed TCR features, each of which are individually described above	-0.00818084	0.0106357	-0.00120317	0.00718287
TRBcdr3_p6_AF1_by_TRBcdr3_p7_AF3	_by_ indicates multiplication of the two listed TCR features, each of which are individually described above	-0.0189121	0.00401656	-0.00103185	-0.000323499
TRBcdr3_p6_AF1_by_TRBcdr3_p7_AF4	_by_ indicates multiplication of the two listed TCR features, each of which are individually described above	0.0171097	-0.00142383	0.00304227	0.00168023
TRBcdr3_p6_AF1_by_TRBcdr3_p7_AF5	_by_ indicates multiplication of the two listed TCR features, each of which are individually described above	-0.00431276	-0.0157259	0.000316381	-0.000718953
TRBcdr3_p6_AF2_by_TRBcdr3_p7_AF1	_by_ indicates multiplication of the two listed TCR features, each of which are individually described above	0.0200144	0.00563087	0.0134639	0.00741946
TRBcdr3_p6_AF2_by_TRBcdr3_p7_AF2	_by_ indicates multiplication of the two listed TCR features, each of which are individually described above	0.0255841	-0.0036465	0.00105257	-0.00464805
TRBcdr3_p6_AF2_by_TRBcdr3_p7_AF3	_by_ indicates multiplication of the two listed TCR features, each of which are individually described above	0.00282196	0.00278906	0.000344819	-0.000641094
TRBcdr3_p6_AF2_by_TRBcdr3_p7_AF4	_by_ indicates multiplication of the two listed TCR features, each of which are individually described above	-0.0286635	0.0101215	0.000678386	-0.000545308
TRBcdr3_p6_AF2_by_TRBcdr3_p7_AF5	_by_ indicates multiplication of the two listed TCR features, each of which are individually described above	-0.017984	-0.0133529	-0.00624327	-0.00336836
TRBcdr3_p6_AF3_by_TRBcdr3_p7_AF1	_by_ indicates multiplication of the two listed TCR features, each of which are individually described above	-0.0165393	0.0155211	0.00666216	-0.00475365
TRBcdr3_p6_AF3_by_TRBcdr3_p7_AF2	_by_ indicates multiplication of the two listed TCR features, each of which are individually described above	0.00372236	-0.0239564	-0.0010849	-0.00437018
TRBcdr3_p6_AF3_by_TRBcdr3_p7_AF3	_by_ indicates multiplication of the two listed TCR features, each of which are individually described above	-0.0040179	0.0104618	-0.00132551	-0.00319465
TRBcdr3_p6_AF3_by_TRBcdr3_p7_AF4	_by_ indicates multiplication of the two listed TCR features, each of which are individually described above	0.0216605	0.0329979	-0.00258318	0.00268752
TRBcdr3_p6_AF3_by_TRBcdr3_p7_AF5	_by_ indicates multiplication of the two listed TCR features, each of which are individually described above	0.0163831	0.0150404	-0.000295116	0.00059339
TRBcdr3_p6_AF4_by_TRBcdr3_p7_AF1	_by_ indicates multiplication of the two listed TCR features, each of which are individually described above	-0.0104908	-0.00552829	-0.00344813	-0.00457678
TRBcdr3_p6_AF4_by_TRBcdr3_p7_AF2	_by_ indicates multiplication of the two listed TCR features, each of which are individually described above	-0.00681069	0.0113346	-0.00341223	7.35900390171843e-05
TRBcdr3_p6_AF4_by_TRBcdr3_p7_AF3	_by_ indicates multiplication of the two listed TCR features, each of which are individually described above	0.0230721	-0.00248849	0.0048858	-0.00203169
TRBcdr3_p6_AF4_by_TRBcdr3_p7_AF4	_by_ indicates multiplication of the two listed TCR features, each of which are individually described above	0.00155694	-0.0230794	-0.00983809	-0.000584553
TRBcdr3_p6_AF4_by_TRBcdr3_p7_AF5	_by_ indicates multiplication of the two listed TCR features, each of which are individually described above	0.0162666	-0.00666642	0.00544678	-0.00334087
TRBcdr3_p6_AF5_by_TRBcdr3_p7_AF1	_by_ indicates multiplication of the two listed TCR features, each of which are individually described above	-0.00676655	0.0102039	-0.00367469	-0.00142592
TRBcdr3_p6_AF5_by_TRBcdr3_p7_AF2	_by_ indicates multiplication of the two listed TCR features, each of which are individually described above	0.0248445	0.0255188	-5.93976e-05	-0.0027128
TRBcdr3_p6_AF5_by_TRBcdr3_p7_AF3	_by_ indicates multiplication of the two listed TCR features, each of which are individually described above	0.00397434	-0.00469326	-0.00459338	-0.00415433
TRBcdr3_p6_AF5_by_TRBcdr3_p7_AF4	_by_ indicates multiplication of the two listed TCR features, each of which are individually described above	0.00166971	-0.00653918	0.00214515	0.00106135
TRBcdr3_p6_AF5_by_TRBcdr3_p7_AF5	_by_ indicates multiplication of the two listed TCR features, each of which are individually described above	0.033982	-0.0252702	-0.000447919	0.00298684
TRBcdr3_p7_AF1_by_TRBcdr3_p8_AF1	_by_ indicates multiplication of the two listed TCR features, each of which are individually described above	-0.00222094	0.0196555	-0.00236798	-0.00427021
TRBcdr3_p7_AF1_by_TRBcdr3_p8_AF2	_by_ indicates multiplication of the two listed TCR features, each of which are individually described above	0.0109793	-0.0154382	-0.00172097	-0.000363197
TRBcdr3_p7_AF1_by_TRBcdr3_p8_AF3	_by_ indicates multiplication of the two listed TCR features, each of which are individually described above	0.00130041	-0.00222746	0.00528607	0.00140246
TRBcdr3_p7_AF1_by_TRBcdr3_p8_AF4	_by_ indicates multiplication of the two listed TCR features, each of which are individually described above	0.0184421	-0.00269154	-0.00651935	0.00312937
TRBcdr3_p7_AF1_by_TRBcdr3_p8_AF5	_by_ indicates multiplication of the two listed TCR features, each of which are individually described above	0.0121918	-0.00276082	-0.00230039	0.00213086
TRBcdr3_p7_AF2_by_TRBcdr3_p8_AF1	_by_ indicates multiplication of the two listed TCR features, each of which are individually described above	0.0124578	0.0142014	0.00112241	-0.00119413
TRBcdr3_p7_AF2_by_TRBcdr3_p8_AF2	_by_ indicates multiplication of the two listed TCR features, each of which are individually described above	0.0221057	0.000804038	0.00203926	-0.00437123
TRBcdr3_p7_AF2_by_TRBcdr3_p8_AF3	_by_ indicates multiplication of the two listed TCR features, each of which are individually described above	0.0246924	0.0163803	0.000887071	0.00332615
TRBcdr3_p7_AF2_by_TRBcdr3_p8_AF4	_by_ indicates multiplication of the two listed TCR features, each of which are individually described above	-0.00253734	0.00638104	-0.0128222	0.00148529
TRBcdr3_p7_AF2_by_TRBcdr3_p8_AF5	_by_ indicates multiplication of the two listed TCR features, each of which are individually described above	-0.00746421	-0.0180251	-0.00213082	-0.00985942
TRBcdr3_p7_AF3_by_TRBcdr3_p8_AF1	_by_ indicates multiplication of the two listed TCR features, each of which are individually described above	0.0254342	0.0137848	0.00461186	0.00170983
TRBcdr3_p7_AF3_by_TRBcdr3_p8_AF2	_by_ indicates multiplication of the two listed TCR features, each of which are individually described above	0.00558231	-0.00252415	-0.0104345	-0.00152308
TRBcdr3_p7_AF3_by_TRBcdr3_p8_AF3	_by_ indicates multiplication of the two listed TCR features, each of which are individually described above	-0.0112957	-0.0203143	-0.00636597	-0.00357838
TRBcdr3_p7_AF3_by_TRBcdr3_p8_AF4	_by_ indicates multiplication of the two listed TCR features, each of which are individually described above	0.00619359	0.0179679	-0.0141661	-0.00052524
TRBcdr3_p7_AF3_by_TRBcdr3_p8_AF5	_by_ indicates multiplication of the two listed TCR features, each of which are individually described above	0.00182	0.0261216	0.00315101	0.00700058
TRBcdr3_p7_AF4_by_TRBcdr3_p8_AF1	_by_ indicates multiplication of the two listed TCR features, each of which are individually described above	-0.00770495	0.00374443	-0.00843956	-0.00561694
TRBcdr3_p7_AF4_by_TRBcdr3_p8_AF2	_by_ indicates multiplication of the two listed TCR features, each of which are individually described above	-0.00569432	0.00549139	-0.00358731	0.00184411
TRBcdr3_p7_AF4_by_TRBcdr3_p8_AF3	_by_ indicates multiplication of the two listed TCR features, each of which are individually described above	0.00896596	0.0141029	0.00242499	0.000250662
TRBcdr3_p7_AF4_by_TRBcdr3_p8_AF4	_by_ indicates multiplication of the two listed TCR features, each of which are individually described above	0.0238173	-0.0108475	0.000836495	0.000166716
TRBcdr3_p7_AF4_by_TRBcdr3_p8_AF5	_by_ indicates multiplication of the two listed TCR features, each of which are individually described above	-0.00228349	-0.0130225	-0.00345274	0.00180546
TRBcdr3_p7_AF5_by_TRBcdr3_p8_AF1	_by_ indicates multiplication of the two listed TCR features, each of which are individually described above	0.00380399	0.000883439	-0.00224813	-0.00104889
TRBcdr3_p7_AF5_by_TRBcdr3_p8_AF2	_by_ indicates multiplication of the two listed TCR features, each of which are individually described above	-0.0248888	-0.00618496	-0.00117414	-0.000450723
TRBcdr3_p7_AF5_by_TRBcdr3_p8_AF3	_by_ indicates multiplication of the two listed TCR features, each of which are individually described above	0.00604276	0.0174739	0.00177483	-0.00262233
TRBcdr3_p7_AF5_by_TRBcdr3_p8_AF4	_by_ indicates multiplication of the two listed TCR features, each of which are individually described above	-0.0137357	-0.00913209	-0.00829738	0.000634242
TRBcdr3_p7_AF5_by_TRBcdr3_p8_AF5	_by_ indicates multiplication of the two listed TCR features, each of which are individually described above	-0.0145781	-0.026875	0.00733676	0.00494712
TRBcdr3_p8_AF1_by_TRBcdr3_p9_AF1	_by_ indicates multiplication of the two listed TCR features, each of which are individually described above	0.00644806	0.0139212	0.00483961	-0.00133177
TRBcdr3_p8_AF1_by_TRBcdr3_p9_AF2	_by_ indicates multiplication of the two listed TCR features, each of which are individually described above	-0.000689955	0.00880637	0.0098874	0.00347968
TRBcdr3_p8_AF1_by_TRBcdr3_p9_AF3	_by_ indicates multiplication of the two listed TCR features, each of which are individually described above	0.00705508	0.00285801	-0.000824724	-0.00458387
TRBcdr3_p8_AF1_by_TRBcdr3_p9_AF4	_by_ indicates multiplication of the two listed TCR features, each of which are individually described above	-0.00902292	0.0153415	-0.00690978	-0.00541064
TRBcdr3_p8_AF1_by_TRBcdr3_p9_AF5	_by_ indicates multiplication of the two listed TCR features, each of which are individually described above	-0.0234989	-0.0179131	0.000697403	-0.000863755
TRBcdr3_p8_AF2_by_TRBcdr3_p9_AF1	_by_ indicates multiplication of the two listed TCR features, each of which are individually described above	0.00219046	-0.00196461	0.00372802	-0.00847971
TRBcdr3_p8_AF2_by_TRBcdr3_p9_AF2	_by_ indicates multiplication of the two listed TCR features, each of which are individually described above	0.00623503	-0.00408885	0.00686811	-0.00149328
TRBcdr3_p8_AF2_by_TRBcdr3_p9_AF3	_by_ indicates multiplication of the two listed TCR features, each of which are individually described above	0.000825718	0.0236012	-0.00942418	0.00192282
TRBcdr3_p8_AF2_by_TRBcdr3_p9_AF4	_by_ indicates multiplication of the two listed TCR features, each of which are individually described above	-0.0153835	0.00435821	0.000136395	-0.00369209
TRBcdr3_p8_AF2_by_TRBcdr3_p9_AF5	_by_ indicates multiplication of the two listed TCR features, each of which are individually described above	-0.0187888	-0.0321219	0.00838174	-0.00105127
TRBcdr3_p8_AF3_by_TRBcdr3_p9_AF1	_by_ indicates multiplication of the two listed TCR features, each of which are individually described above	-0.011756	-0.00323813	-0.00599715	-0.00102812
TRBcdr3_p8_AF3_by_TRBcdr3_p9_AF2	_by_ indicates multiplication of the two listed TCR features, each of which are individually described above	0.00864182	0.00429273	-0.00736542	-0.000466371
TRBcdr3_p8_AF3_by_TRBcdr3_p9_AF3	_by_ indicates multiplication of the two listed TCR features, each of which are individually described above	0.00357443	0.0162187	0.00470666	-0.00333715
TRBcdr3_p8_AF3_by_TRBcdr3_p9_AF4	_by_ indicates multiplication of the two listed TCR features, each of which are individually described above	2.30025169511488e-05	0.00894256	0.00220037	-0.00418861
TRBcdr3_p8_AF3_by_TRBcdr3_p9_AF5	_by_ indicates multiplication of the two listed TCR features, each of which are individually described above	0.00405293	-0.0210632	0.00487362	0.00189258
TRBcdr3_p8_AF4_by_TRBcdr3_p9_AF1	_by_ indicates multiplication of the two listed TCR features, each of which are individually described above	0.0292777	0.0088067	-0.0186485	0.000941777
TRBcdr3_p8_AF4_by_TRBcdr3_p9_AF2	_by_ indicates multiplication of the two listed TCR features, each of which are individually described above	0.00615619	0.0173962	0.00718571	0.00335819
TRBcdr3_p8_AF4_by_TRBcdr3_p9_AF3	_by_ indicates multiplication of the two listed TCR features, each of which are individually described above	0.00197978	0.0130759	-0.00694014	5.86562258051659e-05
TRBcdr3_p8_AF4_by_TRBcdr3_p9_AF4	_by_ indicates multiplication of the two listed TCR features, each of which are individually described above	0.0270553	-0.0054998	-0.005927	-0.00749353
TRBcdr3_p8_AF4_by_TRBcdr3_p9_AF5	_by_ indicates multiplication of the two listed TCR features, each of which are individually described above	-0.00887615	-0.010568	0.00449489	-0.0024374
TRBcdr3_p8_AF5_by_TRBcdr3_p9_AF1	_by_ indicates multiplication of the two listed TCR features, each of which are individually described above	0.0175554	0.0210982	-0.0021638	-0.00511912
TRBcdr3_p8_AF5_by_TRBcdr3_p9_AF2	_by_ indicates multiplication of the two listed TCR features, each of which are individually described above	-0.0152769	-0.00471612	0.00485829	0.00170944
TRBcdr3_p8_AF5_by_TRBcdr3_p9_AF3	_by_ indicates multiplication of the two listed TCR features, each of which are individually described above	0.00526124	0.016842	-0.00369138	0.000921982
TRBcdr3_p8_AF5_by_TRBcdr3_p9_AF4	_by_ indicates multiplication of the two listed TCR features, each of which are individually described above	0.00617026	0.00061966	0.00311548	-0.00296992
TRBcdr3_p8_AF5_by_TRBcdr3_p9_AF5	_by_ indicates multiplication of the two listed TCR features, each of which are individually described above	-0.0167807	-0.013161	0.00271157	0.00500152
TRBcdr3_p9_AF1_by_TRBcdr3_p10_AF1	_by_ indicates multiplication of the two listed TCR features, each of which are individually described above	-0.00683006	-0.0140444	-0.0146768	0.00542115
TRBcdr3_p9_AF1_by_TRBcdr3_p10_AF2	_by_ indicates multiplication of the two listed TCR features, each of which are individually described above	0.0108778	-0.0057651	0.00570564	0.00426527
TRBcdr3_p9_AF1_by_TRBcdr3_p10_AF3	_by_ indicates multiplication of the two listed TCR features, each of which are individually described above	0.0110639	0.00280379	0.00652392	0.0031272
TRBcdr3_p9_AF1_by_TRBcdr3_p10_AF4	_by_ indicates multiplication of the two listed TCR features, each of which are individually described above	0.013098	-0.0250223	-0.0180556	0.00131268
TRBcdr3_p9_AF1_by_TRBcdr3_p10_AF5	_by_ indicates multiplication of the two listed TCR features, each of which are individually described above	-0.0107535	-0.00169617	-0.00631927	-0.00275025
TRBcdr3_p9_AF2_by_TRBcdr3_p10_AF1	_by_ indicates multiplication of the two listed TCR features, each of which are individually described above	0.00917284	0.00055378	-0.0161751	0.00474228
TRBcdr3_p9_AF2_by_TRBcdr3_p10_AF2	_by_ indicates multiplication of the two listed TCR features, each of which are individually described above	0.0224149	0.00122447	-0.0109586	-0.000962376
TRBcdr3_p9_AF2_by_TRBcdr3_p10_AF3	_by_ indicates multiplication of the two listed TCR features, each of which are individually described above	-0.0119292	0.0170119	-0.00090274	-0.00659718
TRBcdr3_p9_AF2_by_TRBcdr3_p10_AF4	_by_ indicates multiplication of the two listed TCR features, each of which are individually described above	0.0132049	0.00338719	-0.0057951	-0.00803493
TRBcdr3_p9_AF2_by_TRBcdr3_p10_AF5	_by_ indicates multiplication of the two listed TCR features, each of which are individually described above	-0.00101142	-0.00208432	-0.000612353	0.00266068
TRBcdr3_p9_AF3_by_TRBcdr3_p10_AF1	_by_ indicates multiplication of the two listed TCR features, each of which are individually described above	0.00666555	-0.000508927	-0.00539861	-0.000708353
TRBcdr3_p9_AF3_by_TRBcdr3_p10_AF2	_by_ indicates multiplication of the two listed TCR features, each of which are individually described above	-0.00576211	0.00362604	-0.00100585	0.00290601
TRBcdr3_p9_AF3_by_TRBcdr3_p10_AF3	_by_ indicates multiplication of the two listed TCR features, each of which are individually described above	-0.00243837	0.00393965	-0.00502254	-0.00286885
TRBcdr3_p9_AF3_by_TRBcdr3_p10_AF4	_by_ indicates multiplication of the two listed TCR features, each of which are individually described above	0.00853661	0.00364311	0.00477479	0.00164611
TRBcdr3_p9_AF3_by_TRBcdr3_p10_AF5	_by_ indicates multiplication of the two listed TCR features, each of which are individually described above	-0.0251919	0.00363064	-0.00099376	0.00664984
TRBcdr3_p9_AF4_by_TRBcdr3_p10_AF1	_by_ indicates multiplication of the two listed TCR features, each of which are individually described above	0.00962024	0.0055766	0.011667	0.00180405
TRBcdr3_p9_AF4_by_TRBcdr3_p10_AF2	_by_ indicates multiplication of the two listed TCR features, each of which are individually described above	0.0222539	-0.0166659	-0.00211598	-0.00344697
TRBcdr3_p9_AF4_by_TRBcdr3_p10_AF3	_by_ indicates multiplication of the two listed TCR features, each of which are individually described above	-0.00157035	0.0219586	0.00299882	-0.00128623
TRBcdr3_p9_AF4_by_TRBcdr3_p10_AF4	_by_ indicates multiplication of the two listed TCR features, each of which are individually described above	0.0116262	-0.0241041	-0.0183124	-0.00628434
TRBcdr3_p9_AF4_by_TRBcdr3_p10_AF5	_by_ indicates multiplication of the two listed TCR features, each of which are individually described above	-0.0155906	-0.0223241	0.0124271	0.00680226
TRBcdr3_p9_AF5_by_TRBcdr3_p10_AF1	_by_ indicates multiplication of the two listed TCR features, each of which are individually described above	0.0231548	-0.00287705	0.00486773	-0.0023925
TRBcdr3_p9_AF5_by_TRBcdr3_p10_AF2	_by_ indicates multiplication of the two listed TCR features, each of which are individually described above	-0.0103094	0.00410358	0.0021524	-0.00266141
TRBcdr3_p9_AF5_by_TRBcdr3_p10_AF3	_by_ indicates multiplication of the two listed TCR features, each of which are individually described above	0.015255	0.0164233	-0.00125414	-0.00320602
TRBcdr3_p9_AF5_by_TRBcdr3_p10_AF4	_by_ indicates multiplication of the two listed TCR features, each of which are individually described above	-0.0126188	0.0119829	0.00634032	-0.00285096
TRBcdr3_p9_AF5_by_TRBcdr3_p10_AF5	_by_ indicates multiplication of the two listed TCR features, each of which are individually described above	-0.0147537	-0.010615	0.00452476	0.00195104
TRBcdr3_p10_AF1_by_TRBcdr3_p11_AF1	_by_ indicates multiplication of the two listed TCR features, each of which are individually described above	-0.0191578	-0.00632656	-0.00737295	-0.00706956
TRBcdr3_p10_AF1_by_TRBcdr3_p11_AF2	_by_ indicates multiplication of the two listed TCR features, each of which are individually described above	0.0449106	0.0121883	-0.00340167	-0.000512607
TRBcdr3_p10_AF1_by_TRBcdr3_p11_AF3	_by_ indicates multiplication of the two listed TCR features, each of which are individually described above	0.00703648	-0.0129985	0.00581238	-0.00240184
TRBcdr3_p10_AF1_by_TRBcdr3_p11_AF4	_by_ indicates multiplication of the two listed TCR features, each of which are individually described above	-0.0186489	0.00270849	-0.0124797	-0.000773214
TRBcdr3_p10_AF1_by_TRBcdr3_p11_AF5	_by_ indicates multiplication of the two listed TCR features, each of which are individually described above	-0.000593977	0.0100224	0.00622683	0.00500975
TRBcdr3_p10_AF2_by_TRBcdr3_p11_AF1	_by_ indicates multiplication of the two listed TCR features, each of which are individually described above	-0.00369471	0.00179234	-0.00566532	0.00474927
TRBcdr3_p10_AF2_by_TRBcdr3_p11_AF2	_by_ indicates multiplication of the two listed TCR features, each of which are individually described above	0.0215076	0.0151762	-0.0027111	-0.00409246
TRBcdr3_p10_AF2_by_TRBcdr3_p11_AF3	_by_ indicates multiplication of the two listed TCR features, each of which are individually described above	-0.00134636	0.0243252	0.00335478	-0.00357023
TRBcdr3_p10_AF2_by_TRBcdr3_p11_AF4	_by_ indicates multiplication of the two listed TCR features, each of which are individually described above	0.0176849	0.00676514	-0.0043004	0.00290574
TRBcdr3_p10_AF2_by_TRBcdr3_p11_AF5	_by_ indicates multiplication of the two listed TCR features, each of which are individually described above	0.0143039	-0.0210033	-0.00206242	0.00500525
TRBcdr3_p10_AF3_by_TRBcdr3_p11_AF1	_by_ indicates multiplication of the two listed TCR features, each of which are individually described above	0.0018598	-0.00888595	0.00655398	-0.00669661
TRBcdr3_p10_AF3_by_TRBcdr3_p11_AF2	_by_ indicates multiplication of the two listed TCR features, each of which are individually described above	0.011665	0.00272465	0.00019771	0.00587796
TRBcdr3_p10_AF3_by_TRBcdr3_p11_AF3	_by_ indicates multiplication of the two listed TCR features, each of which are individually described above	-0.0177655	-0.0328282	0.00556428	-0.00258616
TRBcdr3_p10_AF3_by_TRBcdr3_p11_AF4	_by_ indicates multiplication of the two listed TCR features, each of which are individually described above	0.0105996	-0.0211331	0.0022304	-0.00407511
TRBcdr3_p10_AF3_by_TRBcdr3_p11_AF5	_by_ indicates multiplication of the two listed TCR features, each of which are individually described above	-0.00164389	0.00284409	-0.00204656	-0.00386767
TRBcdr3_p10_AF4_by_TRBcdr3_p11_AF1	_by_ indicates multiplication of the two listed TCR features, each of which are individually described above	-0.00912818	-0.0163935	-0.00496736	-0.00195735
TRBcdr3_p10_AF4_by_TRBcdr3_p11_AF2	_by_ indicates multiplication of the two listed TCR features, each of which are individually described above	-0.00126301	0.00518297	-0.000339916	-0.000338171
TRBcdr3_p10_AF4_by_TRBcdr3_p11_AF3	_by_ indicates multiplication of the two listed TCR features, each of which are individually described above	-0.0345411	-0.0167563	0.00291263	-0.00369793
TRBcdr3_p10_AF4_by_TRBcdr3_p11_AF4	_by_ indicates multiplication of the two listed TCR features, each of which are individually described above	-0.00792425	0.000834883	-0.00694193	0.00181153
TRBcdr3_p10_AF4_by_TRBcdr3_p11_AF5	_by_ indicates multiplication of the two listed TCR features, each of which are individually described above	-0.0209948	-0.0048256	-0.00464108	0.00151494
TRBcdr3_p10_AF5_by_TRBcdr3_p11_AF1	_by_ indicates multiplication of the two listed TCR features, each of which are individually described above	0.0165795	0.00488307	0.00413793	0.0026998
TRBcdr3_p10_AF5_by_TRBcdr3_p11_AF2	_by_ indicates multiplication of the two listed TCR features, each of which are individually described above	6.63176829222778e-05	-0.0179478	0.000744335	-0.00128622
TRBcdr3_p10_AF5_by_TRBcdr3_p11_AF3	_by_ indicates multiplication of the two listed TCR features, each of which are individually described above	-0.0137401	0.0105693	0.00799005	0.00590386
TRBcdr3_p10_AF5_by_TRBcdr3_p11_AF4	_by_ indicates multiplication of the two listed TCR features, each of which are individually described above	-0.0151682	0.0157038	0.0014684	-0.00125919
TRBcdr3_p10_AF5_by_TRBcdr3_p11_AF5	_by_ indicates multiplication of the two listed TCR features, each of which are individually described above	-0.000302924	0.0236817	0.00151221	0.00564839
TRBcdr3_p11_AF1_by_TRBcdr3_p12_AF1	_by_ indicates multiplication of the two listed TCR features, each of which are individually described above	-0.0290203	-0.0085616	0.00468406	0.00677609
TRBcdr3_p11_AF1_by_TRBcdr3_p12_AF2	_by_ indicates multiplication of the two listed TCR features, each of which are individually described above	-0.0139929	0.00278547	-0.00527596	0.012796
TRBcdr3_p11_AF1_by_TRBcdr3_p12_AF3	_by_ indicates multiplication of the two listed TCR features, each of which are individually described above	-8.04172e-05	-0.0129229	0.00262885	-0.0049382
TRBcdr3_p11_AF1_by_TRBcdr3_p12_AF4	_by_ indicates multiplication of the two listed TCR features, each of which are individually described above	0.0195101	0.00597134	-0.00350541	-0.001082
TRBcdr3_p11_AF1_by_TRBcdr3_p12_AF5	_by_ indicates multiplication of the two listed TCR features, each of which are individually described above	0.00818909	0.00302829	0.00121887	0.000485412
TRBcdr3_p11_AF2_by_TRBcdr3_p12_AF1	_by_ indicates multiplication of the two listed TCR features, each of which are individually described above	0.0140695	-0.0157586	0.00222581	0.00370982
TRBcdr3_p11_AF2_by_TRBcdr3_p12_AF2	_by_ indicates multiplication of the two listed TCR features, each of which are individually described above	0.0142295	0.00461949	0.00754414	0.00333769
TRBcdr3_p11_AF2_by_TRBcdr3_p12_AF3	_by_ indicates multiplication of the two listed TCR features, each of which are individually described above	-0.000674299	-0.0137365	0.00993538	0.00178755
TRBcdr3_p11_AF2_by_TRBcdr3_p12_AF4	_by_ indicates multiplication of the two listed TCR features, each of which are individually described above	0.00271242	-0.00587203	-0.0196658	-0.00157098
TRBcdr3_p11_AF2_by_TRBcdr3_p12_AF5	_by_ indicates multiplication of the two listed TCR features, each of which are individually described above	0.00421801	0.0234991	0.000939065	0.00471887
TRBcdr3_p11_AF3_by_TRBcdr3_p12_AF1	_by_ indicates multiplication of the two listed TCR features, each of which are individually described above	-0.00267896	0.00341722	0.00235848	-0.0107261
TRBcdr3_p11_AF3_by_TRBcdr3_p12_AF2	_by_ indicates multiplication of the two listed TCR features, each of which are individually described above	-0.0102652	0.00754465	-0.00273818	-0.00352176
TRBcdr3_p11_AF3_by_TRBcdr3_p12_AF3	_by_ indicates multiplication of the two listed TCR features, each of which are individually described above	0.000196839	-0.0050102	0.00373422	-0.0019646
TRBcdr3_p11_AF3_by_TRBcdr3_p12_AF4	_by_ indicates multiplication of the two listed TCR features, each of which are individually described above	0.0120215	-0.00432807	-0.00764904	-0.00495826
TRBcdr3_p11_AF3_by_TRBcdr3_p12_AF5	_by_ indicates multiplication of the two listed TCR features, each of which are individually described above	0.00382533	-0.0244537	0.00523818	-0.00362858
TRBcdr3_p11_AF4_by_TRBcdr3_p12_AF1	_by_ indicates multiplication of the two listed TCR features, each of which are individually described above	-0.0116045	-0.0203134	-0.00151921	0.000455863
TRBcdr3_p11_AF4_by_TRBcdr3_p12_AF2	_by_ indicates multiplication of the two listed TCR features, each of which are individually described above	0.0181376	0.0122613	-0.0211424	-0.00409854
TRBcdr3_p11_AF4_by_TRBcdr3_p12_AF3	_by_ indicates multiplication of the two listed TCR features, each of which are individually described above	-0.00510252	0.00557204	-0.000956113	-0.00295124
TRBcdr3_p11_AF4_by_TRBcdr3_p12_AF4	_by_ indicates multiplication of the two listed TCR features, each of which are individually described above	0.0157742	-0.00216655	0.00209148	0.000409827
TRBcdr3_p11_AF4_by_TRBcdr3_p12_AF5	_by_ indicates multiplication of the two listed TCR features, each of which are individually described above	0.00815052	-0.0201807	-0.00783246	-0.000975974
TRBcdr3_p11_AF5_by_TRBcdr3_p12_AF1	_by_ indicates multiplication of the two listed TCR features, each of which are individually described above	-0.00579053	0.011054	0.0018093	-0.00387519
TRBcdr3_p11_AF5_by_TRBcdr3_p12_AF2	_by_ indicates multiplication of the two listed TCR features, each of which are individually described above	-0.00932012	0.00806247	0.00221521	0.00206407
TRBcdr3_p11_AF5_by_TRBcdr3_p12_AF3	_by_ indicates multiplication of the two listed TCR features, each of which are individually described above	-0.00313038	0.014198	0.00272247	0.00227644
TRBcdr3_p11_AF5_by_TRBcdr3_p12_AF4	_by_ indicates multiplication of the two listed TCR features, each of which are individually described above	0.0137538	0.00193653	0.000986142	-0.00128873
TRBcdr3_p11_AF5_by_TRBcdr3_p12_AF5	_by_ indicates multiplication of the two listed TCR features, each of which are individually described above	0.000859248	0.0106908	0.0119834	0.00355677
TRBcdr3_p12_AF1_by_TRBcdr3_p13_AF1	_by_ indicates multiplication of the two listed TCR features, each of which are individually described above	0.00594859	0.0132386	-0.0106873	0.00120693
TRBcdr3_p12_AF1_by_TRBcdr3_p13_AF2	_by_ indicates multiplication of the two listed TCR features, each of which are individually described above	-0.0218142	0.024273	0.0180061	-0.00594086
TRBcdr3_p12_AF1_by_TRBcdr3_p13_AF3	_by_ indicates multiplication of the two listed TCR features, each of which are individually described above	0.00916135	-0.0156865	-0.0037687	0.00322295
TRBcdr3_p12_AF1_by_TRBcdr3_p13_AF4	_by_ indicates multiplication of the two listed TCR features, each of which are individually described above	-0.000283679	-0.00334269	-0.00402856	0.00109482
TRBcdr3_p12_AF1_by_TRBcdr3_p13_AF5	_by_ indicates multiplication of the two listed TCR features, each of which are individually described above	0.00237779	-0.0228589	0.0052147	-0.0023991
TRBcdr3_p12_AF2_by_TRBcdr3_p13_AF1	_by_ indicates multiplication of the two listed TCR features, each of which are individually described above	-0.00471056	0.00133166	0.000712447	-0.00566255
TRBcdr3_p12_AF2_by_TRBcdr3_p13_AF2	_by_ indicates multiplication of the two listed TCR features, each of which are individually described above	0.00577293	-0.0125982	0.00581653	-6.39125e-05
TRBcdr3_p12_AF2_by_TRBcdr3_p13_AF3	_by_ indicates multiplication of the two listed TCR features, each of which are individually described above	-0.00298638	-0.0111603	-0.00517461	-0.0038352
TRBcdr3_p12_AF2_by_TRBcdr3_p13_AF4	_by_ indicates multiplication of the two listed TCR features, each of which are individually described above	0.00248979	-0.0034414	0.00671088	-0.000721642
TRBcdr3_p12_AF2_by_TRBcdr3_p13_AF5	_by_ indicates multiplication of the two listed TCR features, each of which are individually described above	-0.0224568	0.035952	-0.00665391	0.00248458
TRBcdr3_p12_AF3_by_TRBcdr3_p13_AF1	_by_ indicates multiplication of the two listed TCR features, each of which are individually described above	-0.026386	0.00758073	3.67562990585339e-05	-0.0112012
TRBcdr3_p12_AF3_by_TRBcdr3_p13_AF2	_by_ indicates multiplication of the two listed TCR features, each of which are individually described above	-0.0114369	0.0027382	-0.0059135	0.00217119
TRBcdr3_p12_AF3_by_TRBcdr3_p13_AF3	_by_ indicates multiplication of the two listed TCR features, each of which are individually described above	-0.00639483	0.00905641	-0.00805321	-0.00674735
TRBcdr3_p12_AF3_by_TRBcdr3_p13_AF4	_by_ indicates multiplication of the two listed TCR features, each of which are individually described above	-0.0126806	0.00996278	-0.00320619	-0.00279081
TRBcdr3_p12_AF3_by_TRBcdr3_p13_AF5	_by_ indicates multiplication of the two listed TCR features, each of which are individually described above	0.00796256	-0.0358482	0.00285442	0.000633187
TRBcdr3_p12_AF4_by_TRBcdr3_p13_AF1	_by_ indicates multiplication of the two listed TCR features, each of which are individually described above	0.00657042	0.00168265	0.00299589	0.00441984
TRBcdr3_p12_AF4_by_TRBcdr3_p13_AF2	_by_ indicates multiplication of the two listed TCR features, each of which are individually described above	0.00537995	0.00138789	0.00509378	-0.00354215
TRBcdr3_p12_AF4_by_TRBcdr3_p13_AF3	_by_ indicates multiplication of the two listed TCR features, each of which are individually described above	-0.00792054	0.00613245	-0.00646988	0.00315089
TRBcdr3_p12_AF4_by_TRBcdr3_p13_AF4	_by_ indicates multiplication of the two listed TCR features, each of which are individually described above	-0.0152801	0.00444654	-0.00238815	0.00383648
TRBcdr3_p12_AF4_by_TRBcdr3_p13_AF5	_by_ indicates multiplication of the two listed TCR features, each of which are individually described above	0.00477965	-0.0124018	0.000206692	0.0033172
TRBcdr3_p12_AF5_by_TRBcdr3_p13_AF1	_by_ indicates multiplication of the two listed TCR features, each of which are individually described above	-0.00701237	-0.00242435	0.00479478	0.00456997
TRBcdr3_p12_AF5_by_TRBcdr3_p13_AF2	_by_ indicates multiplication of the two listed TCR features, each of which are individually described above	-0.0213457	0.0186564	0.00529212	-0.00215797
TRBcdr3_p12_AF5_by_TRBcdr3_p13_AF3	_by_ indicates multiplication of the two listed TCR features, each of which are individually described above	-0.00164083	0.0381807	-0.00523447	-0.0024457
TRBcdr3_p12_AF5_by_TRBcdr3_p13_AF4	_by_ indicates multiplication of the two listed TCR features, each of which are individually described above	-0.0231418	-0.0108699	-0.00229601	-0.00025937
TRBcdr3_p12_AF5_by_TRBcdr3_p13_AF5	_by_ indicates multiplication of the two listed TCR features, each of which are individually described above	-0.00114127	0.0110228	0.00439096	0.00108635
TRBcdr3_p13_AF1_by_TRBcdr3_p14_AF1	_by_ indicates multiplication of the two listed TCR features, each of which are individually described above	-0.00286264	0.046799	-0.00063341	-0.00326222
TRBcdr3_p13_AF1_by_TRBcdr3_p14_AF2	_by_ indicates multiplication of the two listed TCR features, each of which are individually described above	0.00481107	0.0278784	-0.00643733	-0.00364637
TRBcdr3_p13_AF1_by_TRBcdr3_p14_AF3	_by_ indicates multiplication of the two listed TCR features, each of which are individually described above	0.000310677	0.00389857	0.00405777	0.0108278
TRBcdr3_p13_AF1_by_TRBcdr3_p14_AF4	_by_ indicates multiplication of the two listed TCR features, each of which are individually described above	-0.00461868	-0.0475745	-0.0104773	-0.000728505
TRBcdr3_p13_AF1_by_TRBcdr3_p14_AF5	_by_ indicates multiplication of the two listed TCR features, each of which are individually described above	0.00631671	0.00712314	-0.00603991	0.000874284
TRBcdr3_p13_AF2_by_TRBcdr3_p14_AF1	_by_ indicates multiplication of the two listed TCR features, each of which are individually described above	-0.0028078	0.0329716	0.00134893	-0.00411636
TRBcdr3_p13_AF2_by_TRBcdr3_p14_AF2	_by_ indicates multiplication of the two listed TCR features, each of which are individually described above	0.00261289	0.0145398	-0.000830113	0.00148127
TRBcdr3_p13_AF2_by_TRBcdr3_p14_AF3	_by_ indicates multiplication of the two listed TCR features, each of which are individually described above	-0.0188881	0.00283322	0.000735292	0.000911442
TRBcdr3_p13_AF2_by_TRBcdr3_p14_AF4	_by_ indicates multiplication of the two listed TCR features, each of which are individually described above	-0.00655682	0.000490973	0.00434934	0.00546569
TRBcdr3_p13_AF2_by_TRBcdr3_p14_AF5	_by_ indicates multiplication of the two listed TCR features, each of which are individually described above	-0.0122984	0.0250677	0.00187127	0.00441727
TRBcdr3_p13_AF3_by_TRBcdr3_p14_AF1	_by_ indicates multiplication of the two listed TCR features, each of which are individually described above	0.0211638	0.0107745	-0.00219672	-0.00545966
TRBcdr3_p13_AF3_by_TRBcdr3_p14_AF2	_by_ indicates multiplication of the two listed TCR features, each of which are individually described above	0.0115599	-0.0155312	0.00395218	0.0068731
TRBcdr3_p13_AF3_by_TRBcdr3_p14_AF3	_by_ indicates multiplication of the two listed TCR features, each of which are individually described above	-0.0196091	-0.00449842	-0.00442878	0.00194506
TRBcdr3_p13_AF3_by_TRBcdr3_p14_AF4	_by_ indicates multiplication of the two listed TCR features, each of which are individually described above	-0.0143649	-0.00776299	-0.00375747	0.000875828
TRBcdr3_p13_AF3_by_TRBcdr3_p14_AF5	_by_ indicates multiplication of the two listed TCR features, each of which are individually described above	-0.000573493	-0.00935697	-0.00493937	0.00549662
TRBcdr3_p13_AF4_by_TRBcdr3_p14_AF1	_by_ indicates multiplication of the two listed TCR features, each of which are individually described above	-0.00615795	-0.00266124	-6.22418e-05	0.00745438
TRBcdr3_p13_AF4_by_TRBcdr3_p14_AF2	_by_ indicates multiplication of the two listed TCR features, each of which are individually described above	-0.00707316	0.0293396	0.00242318	-0.00711528
TRBcdr3_p13_AF4_by_TRBcdr3_p14_AF3	_by_ indicates multiplication of the two listed TCR features, each of which are individually described above	-0.00840424	0.0181544	-0.00176811	0.000466455
TRBcdr3_p13_AF4_by_TRBcdr3_p14_AF4	_by_ indicates multiplication of the two listed TCR features, each of which are individually described above	0.0231735	0.0105265	-0.0052879	-0.00133012
TRBcdr3_p13_AF4_by_TRBcdr3_p14_AF5	_by_ indicates multiplication of the two listed TCR features, each of which are individually described above	-0.0154806	-0.00857336	0.0010832	-0.00740829
TRBcdr3_p13_AF5_by_TRBcdr3_p14_AF1	_by_ indicates multiplication of the two listed TCR features, each of which are individually described above	0.0120016	0.00250769	-0.00277045	0.00716676
TRBcdr3_p13_AF5_by_TRBcdr3_p14_AF2	_by_ indicates multiplication of the two listed TCR features, each of which are individually described above	0.0107381	0.0120982	-0.00217326	0.00424929
TRBcdr3_p13_AF5_by_TRBcdr3_p14_AF3	_by_ indicates multiplication of the two listed TCR features, each of which are individually described above	-0.0165245	0.0118446	-0.0014822	0.00108525
TRBcdr3_p13_AF5_by_TRBcdr3_p14_AF4	_by_ indicates multiplication of the two listed TCR features, each of which are individually described above	-0.00165054	-0.0271854	0.00927549	-0.00173972
TRBcdr3_p13_AF5_by_TRBcdr3_p14_AF5	_by_ indicates multiplication of the two listed TCR features, each of which are individually described above	-0.00241279	0.0169098	-0.00255095	0.00203836
TRBcdr3_p14_AF1_by_TRBcdr3_p15_AF1	_by_ indicates multiplication of the two listed TCR features, each of which are individually described above	0.00410731	0.0106488	-0.00161919	-0.00215196
TRBcdr3_p14_AF1_by_TRBcdr3_p15_AF2	_by_ indicates multiplication of the two listed TCR features, each of which are individually described above	0.0136072	-0.0188403	-0.00264428	0.000417405
TRBcdr3_p14_AF1_by_TRBcdr3_p15_AF3	_by_ indicates multiplication of the two listed TCR features, each of which are individually described above	0.00331799	-0.0105043	0.00539165	0.00449022
TRBcdr3_p14_AF1_by_TRBcdr3_p15_AF4	_by_ indicates multiplication of the two listed TCR features, each of which are individually described above	-0.0172218	-0.00162482	-0.0032141	0.000496121
TRBcdr3_p14_AF1_by_TRBcdr3_p15_AF5	_by_ indicates multiplication of the two listed TCR features, each of which are individually described above	-0.00155837	0.00861715	0.00484458	0.000318981
TRBcdr3_p14_AF2_by_TRBcdr3_p15_AF1	_by_ indicates multiplication of the two listed TCR features, each of which are individually described above	-0.0155224	0.04192	-0.00251571	-0.00558189
TRBcdr3_p14_AF2_by_TRBcdr3_p15_AF2	_by_ indicates multiplication of the two listed TCR features, each of which are individually described above	-0.0438289	0.0112905	0.0013534	-0.00409454
TRBcdr3_p14_AF2_by_TRBcdr3_p15_AF3	_by_ indicates multiplication of the two listed TCR features, each of which are individually described above	-0.00660861	-0.0163649	0.00160742	0.000812296
TRBcdr3_p14_AF2_by_TRBcdr3_p15_AF4	_by_ indicates multiplication of the two listed TCR features, each of which are individually described above	-0.0137879	0.00536202	-0.00383752	0.00111573
TRBcdr3_p14_AF2_by_TRBcdr3_p15_AF5	_by_ indicates multiplication of the two listed TCR features, each of which are individually described above	-0.0205944	0.0220148	-0.00202619	-0.00273484
TRBcdr3_p14_AF3_by_TRBcdr3_p15_AF1	_by_ indicates multiplication of the two listed TCR features, each of which are individually described above	0.0115377	-0.011353	-0.00340386	0.000473151
TRBcdr3_p14_AF3_by_TRBcdr3_p15_AF2	_by_ indicates multiplication of the two listed TCR features, each of which are individually described above	0.0190119	-0.0049025	-0.00572073	-0.0012252
TRBcdr3_p14_AF3_by_TRBcdr3_p15_AF3	_by_ indicates multiplication of the two listed TCR features, each of which are individually described above	-0.00592266	-0.00726416	0.00306404	0.00260608
TRBcdr3_p14_AF3_by_TRBcdr3_p15_AF4	_by_ indicates multiplication of the two listed TCR features, each of which are individually described above	-0.014684	0.00512784	-0.00716317	0.00277595
TRBcdr3_p14_AF3_by_TRBcdr3_p15_AF5	_by_ indicates multiplication of the two listed TCR features, each of which are individually described above	0.000655155	-0.0218709	0.000662804	0.00309511
TRBcdr3_p14_AF4_by_TRBcdr3_p15_AF1	_by_ indicates multiplication of the two listed TCR features, each of which are individually described above	0.000477885	-0.033173	0.00419868	0.00343193
TRBcdr3_p14_AF4_by_TRBcdr3_p15_AF2	_by_ indicates multiplication of the two listed TCR features, each of which are individually described above	0.0144615	0.00147531	0.00319138	-5.59586e-05
TRBcdr3_p14_AF4_by_TRBcdr3_p15_AF3	_by_ indicates multiplication of the two listed TCR features, each of which are individually described above	0.00369177	0.00737889	-0.00137683	-0.0036277
TRBcdr3_p14_AF4_by_TRBcdr3_p15_AF4	_by_ indicates multiplication of the two listed TCR features, each of which are individually described above	0.0322754	0.00396121	-0.00494727	-0.0043153
TRBcdr3_p14_AF4_by_TRBcdr3_p15_AF5	_by_ indicates multiplication of the two listed TCR features, each of which are individually described above	0.0152717	-0.0225748	-0.00432488	0.000243251
TRBcdr3_p14_AF5_by_TRBcdr3_p15_AF1	_by_ indicates multiplication of the two listed TCR features, each of which are individually described above	0.0106991	0.0144396	-0.000691698	0.00100933
TRBcdr3_p14_AF5_by_TRBcdr3_p15_AF2	_by_ indicates multiplication of the two listed TCR features, each of which are individually described above	0.00160119	0.0332654	-0.00138342	0.000649749
TRBcdr3_p14_AF5_by_TRBcdr3_p15_AF3	_by_ indicates multiplication of the two listed TCR features, each of which are individually described above	-0.0163665	-0.0119675	-0.00438067	-0.000316352
TRBcdr3_p14_AF5_by_TRBcdr3_p15_AF4	_by_ indicates multiplication of the two listed TCR features, each of which are individually described above	0.0115441	0.0137652	-0.00411758	0.0038361
TRBcdr3_p14_AF5_by_TRBcdr3_p15_AF5	_by_ indicates multiplication of the two listed TCR features, each of which are individually described above	-0.00580711	0.00128626	-0.00583686	0.00050544
TRBcdr3_p15_AF1_by_TRBcdr3_p16_AF1	_by_ indicates multiplication of the two listed TCR features, each of which are individually described above	0.0180297	0.00775059	0.00399725	-0.000904593
TRBcdr3_p15_AF1_by_TRBcdr3_p16_AF2	_by_ indicates multiplication of the two listed TCR features, each of which are individually described above	0.0238564	0.0129196	0.000721211	9.261126317427e-05
TRBcdr3_p15_AF1_by_TRBcdr3_p16_AF3	_by_ indicates multiplication of the two listed TCR features, each of which are individually described above	-0.00777291	-0.00858008	-0.00141184	0.00104454
TRBcdr3_p15_AF1_by_TRBcdr3_p16_AF4	_by_ indicates multiplication of the two listed TCR features, each of which are individually described above	-0.0130633	-0.0143781	-0.00520291	-0.00506221
TRBcdr3_p15_AF1_by_TRBcdr3_p16_AF5	_by_ indicates multiplication of the two listed TCR features, each of which are individually described above	-0.00794065	-0.00576832	-0.00283656	0.000187524
TRBcdr3_p15_AF2_by_TRBcdr3_p16_AF1	_by_ indicates multiplication of the two listed TCR features, each of which are individually described above	0.00296845	0.00691106	0.00427165	-0.00126545
TRBcdr3_p15_AF2_by_TRBcdr3_p16_AF2	_by_ indicates multiplication of the two listed TCR features, each of which are individually described above	-0.0087625	-0.003626	0.00444266	-0.00199357
TRBcdr3_p15_AF2_by_TRBcdr3_p16_AF3	_by_ indicates multiplication of the two listed TCR features, each of which are individually described above	-0.0135213	0.00134116	-0.000319514	-0.0023727
TRBcdr3_p15_AF2_by_TRBcdr3_p16_AF4	_by_ indicates multiplication of the two listed TCR features, each of which are individually described above	-0.00365241	-0.000269745	0.000964746	0.00309305
TRBcdr3_p15_AF2_by_TRBcdr3_p16_AF5	_by_ indicates multiplication of the two listed TCR features, each of which are individually described above	-0.0188329	0.0103837	0.00296428	-0.00311564
TRBcdr3_p15_AF3_by_TRBcdr3_p16_AF1	_by_ indicates multiplication of the two listed TCR features, each of which are individually described above	0.00631087	0.00182194	0.00563781	-0.000137706
TRBcdr3_p15_AF3_by_TRBcdr3_p16_AF2	_by_ indicates multiplication of the two listed TCR features, each of which are individually described above	0.0047051	0.0108795	0.000233851	-0.00205133
TRBcdr3_p15_AF3_by_TRBcdr3_p16_AF3	_by_ indicates multiplication of the two listed TCR features, each of which are individually described above	-0.00364191	0.00289455	-0.0043002	-0.000539494
TRBcdr3_p15_AF3_by_TRBcdr3_p16_AF4	_by_ indicates multiplication of the two listed TCR features, each of which are individually described above	-0.015573	0.00594992	0.00144936	-0.0029845
TRBcdr3_p15_AF3_by_TRBcdr3_p16_AF5	_by_ indicates multiplication of the two listed TCR features, each of which are individually described above	-0.00493238	-0.000368406	-0.00121624	-0.00132313
TRBcdr3_p15_AF4_by_TRBcdr3_p16_AF1	_by_ indicates multiplication of the two listed TCR features, each of which are individually described above	-0.010199	0.00685078	5.33222387273582e-05	0.00229644
TRBcdr3_p15_AF4_by_TRBcdr3_p16_AF2	_by_ indicates multiplication of the two listed TCR features, each of which are individually described above	-0.00689812	0.00548745	-0.000222523	0.00155585
TRBcdr3_p15_AF4_by_TRBcdr3_p16_AF3	_by_ indicates multiplication of the two listed TCR features, each of which are individually described above	0.0147621	-0.0164719	-0.00146029	0.000774556
TRBcdr3_p15_AF4_by_TRBcdr3_p16_AF4	_by_ indicates multiplication of the two listed TCR features, each of which are individually described above	0.00853293	0.0198348	0.00339193	0.00160645
TRBcdr3_p15_AF4_by_TRBcdr3_p16_AF5	_by_ indicates multiplication of the two listed TCR features, each of which are individually described above	0.02199	-0.0241639	-0.00538253	0.00144362
TRBcdr3_p15_AF5_by_TRBcdr3_p16_AF1	_by_ indicates multiplication of the two listed TCR features, each of which are individually described above	0.0146846	0.0208951	-0.000688061	0.00151255
TRBcdr3_p15_AF5_by_TRBcdr3_p16_AF2	_by_ indicates multiplication of the two listed TCR features, each of which are individually described above	0.00622967	0.0141335	-0.00388684	-0.00163972
TRBcdr3_p15_AF5_by_TRBcdr3_p16_AF3	_by_ indicates multiplication of the two listed TCR features, each of which are individually described above	-0.00700531	-0.0122121	-0.000211318	-0.00240611
TRBcdr3_p15_AF5_by_TRBcdr3_p16_AF4	_by_ indicates multiplication of the two listed TCR features, each of which are individually described above	-0.0147793	0.017134	0.00212309	-5.93726e-05
TRBcdr3_p15_AF5_by_TRBcdr3_p16_AF5	_by_ indicates multiplication of the two listed TCR features, each of which are individually described above	-0.00677849	-0.00987411	0.00225585	-0.00201222
TRBcdr3_p16_AF1_by_TRBcdr3_p17_AF1	_by_ indicates multiplication of the two listed TCR features, each of which are individually described above	-0.00181364	0.0216916	-0.00331867	-0.0042101
TRBcdr3_p16_AF1_by_TRBcdr3_p17_AF2	_by_ indicates multiplication of the two listed TCR features, each of which are individually described above	0.00221785	0.00870287	-0.00644894	-0.00225406
TRBcdr3_p16_AF1_by_TRBcdr3_p17_AF3	_by_ indicates multiplication of the two listed TCR features, each of which are individually described above	0.00538063	-0.00914413	-0.00358123	0.00481732
TRBcdr3_p16_AF1_by_TRBcdr3_p17_AF4	_by_ indicates multiplication of the two listed TCR features, each of which are individually described above	-0.0115598	-0.0174598	0.00183586	-0.00252432
TRBcdr3_p16_AF1_by_TRBcdr3_p17_AF5	_by_ indicates multiplication of the two listed TCR features, each of which are individually described above	0.00252503	0.00205342	-0.0053569	0.0045155
TRBcdr3_p16_AF2_by_TRBcdr3_p17_AF1	_by_ indicates multiplication of the two listed TCR features, each of which are individually described above	-0.000711398	0.00242526	-0.00398889	0.000288773
TRBcdr3_p16_AF2_by_TRBcdr3_p17_AF2	_by_ indicates multiplication of the two listed TCR features, each of which are individually described above	-0.00295315	0.00454379	-0.00245011	-0.000527084
TRBcdr3_p16_AF2_by_TRBcdr3_p17_AF3	_by_ indicates multiplication of the two listed TCR features, each of which are individually described above	0.000863025	0.00330289	-0.00236363	6.33613901404032e-05
TRBcdr3_p16_AF2_by_TRBcdr3_p17_AF4	_by_ indicates multiplication of the two listed TCR features, each of which are individually described above	-0.0290343	-0.00963588	0.0143243	0.0022542
TRBcdr3_p16_AF2_by_TRBcdr3_p17_AF5	_by_ indicates multiplication of the two listed TCR features, each of which are individually described above	-0.00344552	0.0187037	-0.00862151	0.00113631
TRBcdr3_p16_AF3_by_TRBcdr3_p17_AF1	_by_ indicates multiplication of the two listed TCR features, each of which are individually described above	0.00168752	-0.0101673	-0.00636358	-0.000884543
TRBcdr3_p16_AF3_by_TRBcdr3_p17_AF2	_by_ indicates multiplication of the two listed TCR features, each of which are individually described above	-0.00892082	-0.00136492	0.00192324	-0.00121901
TRBcdr3_p16_AF3_by_TRBcdr3_p17_AF3	_by_ indicates multiplication of the two listed TCR features, each of which are individually described above	-0.00890117	0.00412969	0.00293851	-0.000111362
TRBcdr3_p16_AF3_by_TRBcdr3_p17_AF4	_by_ indicates multiplication of the two listed TCR features, each of which are individually described above	-0.0206308	0.010115	0.0133451	0.00190645
TRBcdr3_p16_AF3_by_TRBcdr3_p17_AF5	_by_ indicates multiplication of the two listed TCR features, each of which are individually described above	-0.0119544	0.00782675	-0.00184715	-0.000510377
TRBcdr3_p16_AF4_by_TRBcdr3_p17_AF1	_by_ indicates multiplication of the two listed TCR features, each of which are individually described above	-0.0121623	-0.0244662	-0.0019266	-0.00153719
TRBcdr3_p16_AF4_by_TRBcdr3_p17_AF2	_by_ indicates multiplication of the two listed TCR features, each of which are individually described above	-0.00790494	-0.00208786	-0.00360268	-0.00239718
TRBcdr3_p16_AF4_by_TRBcdr3_p17_AF3	_by_ indicates multiplication of the two listed TCR features, each of which are individually described above	0.0171936	0.00887288	0.00707986	0.00141969
TRBcdr3_p16_AF4_by_TRBcdr3_p17_AF4	_by_ indicates multiplication of the two listed TCR features, each of which are individually described above	0.00892849	0.00470162	-0.0133733	-0.00458044
TRBcdr3_p16_AF4_by_TRBcdr3_p17_AF5	_by_ indicates multiplication of the two listed TCR features, each of which are individually described above	0.0232558	-0.000821406	0.00896187	-0.00139719
TRBcdr3_p16_AF5_by_TRBcdr3_p17_AF1	_by_ indicates multiplication of the two listed TCR features, each of which are individually described above	-0.00501837	0.00427073	5.66374931679099e-05	0.000913633
TRBcdr3_p16_AF5_by_TRBcdr3_p17_AF2	_by_ indicates multiplication of the two listed TCR features, each of which are individually described above	-0.0129263	0.00408852	0.00709526	0.000818748
TRBcdr3_p16_AF5_by_TRBcdr3_p17_AF3	_by_ indicates multiplication of the two listed TCR features, each of which are individually described above	-0.0020197	-0.0028525	-0.00246661	-0.00129926
TRBcdr3_p16_AF5_by_TRBcdr3_p17_AF4	_by_ indicates multiplication of the two listed TCR features, each of which are individually described above	-0.0268843	0.0164039	0.0171035	0.00177261
TRBcdr3_p16_AF5_by_TRBcdr3_p17_AF5	_by_ indicates multiplication of the two listed TCR features, each of which are individually described above	-0.00517359	0.00116895	-0.00518638	-0.00093199
TRBcdr3_p17_AF1_by_TRBcdr3_p18_AF1	_by_ indicates multiplication of the two listed TCR features, each of which are individually described above	0.00341718	0.0136598	0.00239835	0.00127732
TRBcdr3_p17_AF1_by_TRBcdr3_p18_AF2	_by_ indicates multiplication of the two listed TCR features, each of which are individually described above	0.00356952	0.00952416	0.00198639	0.00143541
TRBcdr3_p17_AF1_by_TRBcdr3_p18_AF3	_by_ indicates multiplication of the two listed TCR features, each of which are individually described above	-0.00371809	-0.00701391	-0.00155928	-0.00149734
TRBcdr3_p17_AF1_by_TRBcdr3_p18_AF4	_by_ indicates multiplication of the two listed TCR features, each of which are individually described above	0.00361787	0.00479257	0.000803984	0.00158108
TRBcdr3_p17_AF1_by_TRBcdr3_p18_AF5	_by_ indicates multiplication of the two listed TCR features, each of which are individually described above	-0.0038296	-0.0040162	-0.00057665	-0.00157664
TRBcdr3_p17_AF2_by_TRBcdr3_p18_AF1	_by_ indicates multiplication of the two listed TCR features, each of which are individually described above	0.00188273	0.00397785	0.00114346	-0.000954957
TRBcdr3_p17_AF2_by_TRBcdr3_p18_AF2	_by_ indicates multiplication of the two listed TCR features, each of which are individually described above	0.00184635	0.00314345	0.000664906	-0.000664525
TRBcdr3_p17_AF2_by_TRBcdr3_p18_AF3	_by_ indicates multiplication of the two listed TCR features, each of which are individually described above	-0.00169661	-0.00235585	-0.000351083	0.000415174
TRBcdr3_p17_AF2_by_TRBcdr3_p18_AF4	_by_ indicates multiplication of the two listed TCR features, each of which are individually described above	0.000817923	-0.000199773	-0.000964237	-5.27947e-05
TRBcdr3_p17_AF2_by_TRBcdr3_p18_AF5	_by_ indicates multiplication of the two listed TCR features, each of which are individually described above	-0.000885108	3.35138018623728e-05	0.000828124	-4.52963e-05
TRBcdr3_p17_AF3_by_TRBcdr3_p18_AF1	_by_ indicates multiplication of the two listed TCR features, each of which are individually described above	-0.00298919	-0.00359143	0.000774989	-0.00432913
TRBcdr3_p17_AF3_by_TRBcdr3_p18_AF2	_by_ indicates multiplication of the two listed TCR features, each of which are individually described above	-0.00336085	-0.00368547	0.000303094	-0.00378385
TRBcdr3_p17_AF3_by_TRBcdr3_p18_AF3	_by_ indicates multiplication of the two listed TCR features, each of which are individually described above	0.00381655	0.00413561	-1.66681e-05	0.00331929
TRBcdr3_p17_AF3_by_TRBcdr3_p18_AF4	_by_ indicates multiplication of the two listed TCR features, each of which are individually described above	-0.00542656	-0.00799195	-0.00214728	-0.00255501
TRBcdr3_p17_AF3_by_TRBcdr3_p18_AF5	_by_ indicates multiplication of the two listed TCR features, each of which are individually described above	0.00548013	0.00727118	0.00170128	0.00239156
TRBcdr3_p17_AF4_by_TRBcdr3_p18_AF1	_by_ indicates multiplication of the two listed TCR features, each of which are individually described above	-0.0177638	0.0128488	0.00548064	-0.00127159
TRBcdr3_p17_AF4_by_TRBcdr3_p18_AF2	_by_ indicates multiplication of the two listed TCR features, each of which are individually described above	-0.0171525	0.00801195	0.00572868	-0.00128135
TRBcdr3_p17_AF4_by_TRBcdr3_p18_AF3	_by_ indicates multiplication of the two listed TCR features, each of which are individually described above	0.0167306	-0.0052248	-0.0058539	0.00132608
TRBcdr3_p17_AF4_by_TRBcdr3_p18_AF4	_by_ indicates multiplication of the two listed TCR features, each of which are individually described above	-0.0154961	0.00565884	0.00702769	-0.00155272
TRBcdr3_p17_AF4_by_TRBcdr3_p18_AF5	_by_ indicates multiplication of the two listed TCR features, each of which are individually described above	0.0155226	-0.00395773	-0.00672406	0.00154632
TRBcdr3_p17_AF5_by_TRBcdr3_p18_AF1	_by_ indicates multiplication of the two listed TCR features, each of which are individually described above	-0.00185016	0.00754541	0.00348954	0.000783414
TRBcdr3_p17_AF5_by_TRBcdr3_p18_AF2	_by_ indicates multiplication of the two listed TCR features, each of which are individually described above	-0.00256577	0.00424242	0.00272295	0.000691034
TRBcdr3_p17_AF5_by_TRBcdr3_p18_AF3	_by_ indicates multiplication of the two listed TCR features, each of which are individually described above	0.00310068	-0.00189691	-0.00199335	-0.000616211
TRBcdr3_p17_AF5_by_TRBcdr3_p18_AF4	_by_ indicates multiplication of the two listed TCR features, each of which are individually described above	-0.00475707	-0.00351583	-0.000773006	0.0008943
TRBcdr3_p17_AF5_by_TRBcdr3_p18_AF5	_by_ indicates multiplication of the two listed TCR features, each of which are individually described above	0.00468086	0.0034446	0.000638478	-0.000773544
