# Supplementary material for: The T cell receptor sequence influences the likelihood of T cell memory formation
Source: Cell Rep. Author manuscript; Available in PMC 2025 Feb 1. (PMC11785489; doi:10.1016/j.celrep.2024.115098)
Supplement: Table S3 [file NIHMS2046529-supplement-Table_S3.xlsx]

## Sheet: Sheet1
Table S3. Expression correlates for the first four Canonical Variates (CVs) of the rCCA solution, related to Figure 2
T cell subset	molecule type	molecule name	R with rCCA CV1	R with rCCA CV2	R with rCCA CV3	R with rCCA CV4
all T cells	protein	AB_CD80	0.0169541	0.0290239	-0.0112447	0.00181036
all T cells	protein	AB_CD86	-0.0355031	0.0751225	-0.0683084	-0.113044
all T cells	protein	AB_CD274_B7_H1_PD_L1	-0.00260476	-0.0281546	-0.00755968	-0.0441738
all T cells	protein	AB_CD273_B7_DC_PD_L2	-0.00889847	-0.0497787	-0.131485	-0.0940893
all T cells	protein	AB_CD275_B7_H2_ICOSL	0.0452637	-0.0213828	-0.122854	-0.0792136
all T cells	protein	AB_humanCD11b	0.0302698	0.00756662	0.100687	0.0809988
all T cells	protein	AB_CD252_OX40L	0.00766268	-0.00160076	0.0108114	0.0109533
all T cells	protein	AB_CD137L_4_1BBLigand	0.0115478	0.00559352	0.0103571	0.00888552
all T cells	protein	AB_CD155_PVR	0.00902559	0.0194448	0.0543848	0.000312146
all T cells	protein	AB_CD112_Nectin_2	0.00336741	0.00896662	0.0199296	0.0104508
all T cells	protein	AB_CD47	0.114662	-0.270951	0.191604	0.119645
all T cells	protein	AB_CD70	-0.0411982	0.0486647	-0.065407	-0.0181727
all T cells	protein	AB_CD30	0.0590792	-0.02849	-0.0628001	-0.0166728
all T cells	protein	AB_CD40	0.0120123	-0.00449988	0.0421949	0.0383667
all T cells	protein	AB_CD154	0.0506627	-0.072732	0.0422998	0.00104327
all T cells	protein	AB_CD52	0.208417	-0.275174	0.0143353	-0.0223108
all T cells	protein	AB_CD3	0.108338	-0.167448	0.307664	0.209186
all T cells	protein	AB_CD8	-0.218456	0.765885	0.00956485	-0.04264
all T cells	protein	AB_CD56_NCAM	-0.188281	0.0648079	-0.0644147	0.0262823
all T cells	protein	AB_CD19	-0.000836659	0.00295749	0.000382955	-0.0157319
all T cells	protein	AB_CD33	-0.00202688	0.00314577	-0.0166408	0.00936524
all T cells	protein	AB_CD11c	-0.0270562	0.0595023	-0.052699	0.015018
all T cells	protein	AB_CD34	0.00428635	0.0089845	0.0182608	0.0152846
all T cells	protein	AB_CD269_BCMA	0.0134571	0.0132244	0.0405147	0.0141642
all T cells	protein	AB_HLA_A_B_C	-0.011578	0.00504141	-0.25107	-0.16321
all T cells	protein	AB_CD90_Thy1	-0.00837745	-0.0171577	0.0581353	0.0406671
all T cells	protein	AB_CD117_c_kit	-0.0806377	-0.0214599	0.00786722	0.00549063
all T cells	protein	AB_CD10	0.00437695	-0.0166353	-0.0550691	-0.048282
all T cells	protein	AB_CD45RA	0.0272206	0.301906	0.478725	0.396837
all T cells	protein	AB_CD123	-0.00234107	0.00757939	-0.0235435	-0.0180475
all T cells	protein	AB_CD7	0.0698338	0.0150768	0.379277	0.309388
all T cells	protein	AB_mouseCD49f	0.0966748	-0.225505	-0.191791	-0.150226
all T cells	protein	AB_CD194_CCR4	0.168647	-0.195705	-0.500635	-0.138929
all T cells	protein	AB_CD4	0.259408	-0.746131	-0.00573332	0.0176543
all T cells	protein	AB_humanCD44	-0.0553228	-0.0449599	-0.237608	-0.181641
all T cells	protein	AB_CD14	0.0101533	0.00419848	0.0313705	0.0247146
all T cells	protein	AB_CD16	-0.0164909	0.0258323	-0.0329004	0.0328115
all T cells	protein	AB_CD25	0.0573887	-0.174384	-0.304759	0.129207
all T cells	protein	AB_CD45RO	-0.012824	-0.234524	-0.501113	-0.378409
all T cells	protein	AB_CD279_PD_1	-0.0835521	0.0188962	-0.321451	-0.321803
all T cells	protein	AB_TIGIT_VSTM3	0.0254529	0.117505	-0.372751	-0.015271
all T cells	protein	AB_IgG1isotypctrl	0.00836124	0.00633285	0.021445	0.0111335
all T cells	protein	AB_IgG2aisotypectrl	0.0108654	0.0146886	0.00732227	0.0108708
all T cells	protein	AB_IgG2bisotypectrl_mouse	0.00344597	0.00326823	-0.000257795	-0.00463883
all T cells	protein	AB_IgG2bisotypectrl_rat	0.0111062	0.00231895	0.00907448	0.00837145
all T cells	protein	AB_CD20	-0.0145998	0.0222012	-0.017225	-0.0201168
all T cells	protein	AB_CD335_NKp46	0.0154727	0.0335982	0.00867791	0.0595392
all T cells	protein	AB_CD294_CRTH2	0.0310197	-0.000561916	0.00675429	0.00835912
all T cells	protein	AB_CD326_Ep_CAM	0.0320104	-0.00132792	-0.0233146	0.00350793
all T cells	protein	AB_CD31	-0.0910231	0.419661	0.196798	0.162088
all T cells	protein	AB_Podoplanin	0.0375941	-0.00936872	-0.0213397	-0.00463491
all T cells	protein	AB_CD146	-0.0940812	-0.0582381	-0.150444	-0.0156673
all T cells	protein	AB_CD324_E_Cadherin	0.021678	-0.00977703	0.0259614	0.0120016
all T cells	protein	AB_IgM	0.0213411	-0.00603151	0.0442142	0.0287777
all T cells	protein	AB_CD5	0.256	-0.336593	0.0245747	-0.0176651
all T cells	protein	AB_gdTCR	0.0297243	0.00223826	0.0574167	0.0363827
all T cells	protein	AB_CD183_CXCR3	-0.102304	0.185986	-0.0101692	-0.11082
all T cells	protein	AB_CD195_CCR5	-0.419057	0.116531	-0.187615	-0.171472
all T cells	protein	AB_CD32	-0.0263769	0.0426694	-0.00740661	-0.0116955
all T cells	protein	AB_CD196_CCR6	-0.119635	-0.114503	-0.106597	-0.0580765
all T cells	protein	AB_CD185_CXCR5	0.0174722	-0.0458462	-0.00344438	-0.00986873
all T cells	protein	AB_CD103	-0.0251059	0.0796248	-0.0667093	-0.0238554
all T cells	protein	AB_CD69	-0.176211	-0.00587928	-0.0269301	0.00697157
all T cells	protein	AB_CD62L	0.216889	-0.0475583	0.165674	0.173797
all T cells	protein	AB_CD197_CCR7	0.121988	-0.0348869	0.3348	0.237155
all T cells	protein	AB_CD161	-0.434696	-0.226223	-0.0944635	-0.136449
all T cells	protein	AB_CD152_CTLA_4	0.0010737	-0.00798271	-0.0727298	-0.0176344
all T cells	protein	AB_CD223_LAG_3	0.0051833	0.00767453	-0.0279773	-0.0463974
all T cells	protein	AB_KLRG1_MAFA	-0.390258	0.247344	-0.168847	-0.164419
all T cells	protein	AB_CD27	0.138453	-0.083825	0.294434	0.28146
all T cells	protein	AB_CD107a_LAMP_1	0.0033679	-0.0304201	-0.126196	-0.105344
all T cells	protein	AB_CD95_Fas	-0.0426629	-0.162739	-0.65561	-0.357402
all T cells	protein	AB_HLA_DR	0.0194958	0.128005	-0.269581	-0.158836
all T cells	protein	AB_CD1c	0.00459385	-0.00657619	-0.0200487	-0.00366445
all T cells	protein	AB_CD64	-0.00366405	0.00763395	-0.0217552	-0.00113802
all T cells	protein	AB_CD141_Thrombomodulin	-0.00424919	0.0273118	0.0159288	0.0179805
all T cells	protein	AB_CD1d	0.00496891	-0.000772261	0.00445321	0.00322532
all T cells	protein	AB_CD314_NKG2D	-0.142164	0.587711	-0.0389784	-0.031056
all T cells	protein	AB_CD66b	0.0132584	0.0180197	0.0152336	0.000240673
all T cells	protein	AB_CD35	-0.0493631	-0.0386521	0.0445981	0.00878818
all T cells	protein	AB_CD57Recombinant	0.0160229	0.11905	0.016208	-0.00459397
all T cells	protein	AB_CD366_Tim_3	-0.0105316	0.0786204	0.0283723	0.00473998
all T cells	protein	AB_CD272_BTLA	0.0819633	-0.0201631	0.061349	0.017448
all T cells	protein	AB_CD278_ICOS	0.160474	-0.173128	-0.275351	-0.188912
all T cells	protein	AB_CD58_LFA_3	-0.0845442	-0.0452036	-0.483208	-0.283233
all T cells	protein	AB_CD96_TACTILE	-0.129594	0.0736822	-0.178677	-0.196738
all T cells	protein	AB_CD39	0.0432408	-0.0164927	-0.375391	0.0174279
all T cells	protein	AB_CD178_Fas_L	0.00794839	0.00483976	0.00571497	0.00065108
all T cells	protein	AB_CX3CR1	0.00338881	0.116792	-0.0321568	-0.0291417
all T cells	protein	AB_CD24	0.0261279	-0.00570085	-0.0132155	-0.00204085
all T cells	protein	AB_CD21	0.0135127	0.0518704	0.111254	0.0662728
all T cells	protein	AB_CD11a	-0.122351	0.0778444	-0.310989	-0.283542
all T cells	protein	AB_IgA	0.0177546	0.0156471	0.0456218	0.042436
all T cells	protein	AB_CD79b_Ig_beta	0.0206537	0.00878555	0.0464328	0.0346024
all T cells	protein	AB_CD66a_c_e	-0.00711157	-0.00147142	-0.0189046	-0.00786713
all T cells	protein	AB_CD244_2B4	-0.257348	0.31076	-0.215053	-0.0973513
all T cells	protein	AB_CD235ab	-0.017565	-0.000610759	-0.00463537	-0.0152498
all T cells	protein	AB_CD206_MMR	0.0163175	0.0105035	0.0163878	0.0265009
all T cells	protein	AB_CD169_Sialoadhesin_Siglec_1	0.0231605	-0.002109	0.0273272	0.020485
all T cells	protein	AB_CD370_CLEC9A_DNGR1	0.0187408	0.00382142	0.020058	0.0210764
all T cells	protein	AB_XCR1	0.0251695	0.00554218	0.0196998	0.0177964
all T cells	protein	AB_Integrin_b7	-0.132632	0.100621	0.171691	0.0583927
all T cells	protein	AB_CD268_BAFF_R	0.0070883	-0.00229974	0.00578274	0.0216736
all T cells	protein	AB_CD54	-0.208056	0.114585	-0.280081	-0.124433
all T cells	protein	AB_CD62P_P_Selectin	-0.0117118	0.0304183	0.0118936	-0.00840947
all T cells	protein	AB_abTCR	0.140836	-0.160844	0.283099	0.231152
all T cells	protein	AB_CD106	0.0120875	0.0176096	-0.00300343	-0.00669655
all T cells	protein	AB_CD122_IL_2RB	-0.0647705	0.144018	-0.138807	-0.0341544
all T cells	protein	AB_CD267_TACI	0.0202823	0.0249562	0.031736	0.0345498
all T cells	protein	AB_FcERIa	0.00751191	0.00379556	0.00382263	0.00424316
all T cells	protein	AB_CD41	-0.0812747	0.0775296	-0.0507445	-0.0815078
all T cells	protein	AB_CD137_4_1BB	0.0402117	-0.0045174	-0.112613	0.00884026
all T cells	protein	AB_CD254_TRANCE_RANKL	0.0350498	-0.0312678	-0.0230369	-0.0154807
all T cells	protein	AB_CD163	0.0165375	-0.00497282	0.0211863	0.0151444
all T cells	protein	AB_CD83	0.0190191	-0.00986051	0.0142123	0.00421551
all T cells	protein	AB_CD357_GITR	-0.012611	-0.0536561	-0.0926869	-0.0170069
all T cells	protein	AB_CD309_VEGFR2	0.0153349	-0.00408167	-0.00906984	0.00853408
all T cells	protein	AB_CD124	0.0521398	-0.031582	0.0305253	0.0209286
all T cells	protein	AB_CD184_CXCR4	0.0308584	0.00956242	0.0892612	0.0735775
all T cells	protein	AB_CD2	-0.149176	-0.0492653	-0.203668	-0.305468
all T cells	protein	AB_CD226_DNAM_1	-0.0170826	-0.0556976	-0.243514	-0.407274
all T cells	protein	AB_CD29	-0.00253993	-0.0464853	-0.279344	-0.301928
all T cells	protein	AB_CD303_BDCA_2	0.0427923	-0.00295605	0.0361059	0.0288664
all T cells	protein	AB_CD49b	0.0450158	0.0232537	-0.142952	-0.174709
all T cells	protein	AB_CD81_TAPA_1	-0.0508187	0.0812529	0.110199	0.0621946
all T cells	protein	AB_CD98	-0.00986929	0.0155914	-0.0592629	-0.0349991
all T cells	protein	AB_IgGFc	0.0269254	-0.00207785	0.0731156	0.0534188
all T cells	protein	AB_IgD	0.00162444	-0.00358823	0.00421773	0.000849175
all T cells	protein	AB_CD18	-0.1396	0.0878206	-0.311187	-0.309586
all T cells	protein	AB_CD28	0.0476893	-0.438606	-0.161807	-0.118914
all T cells	protein	AB_TSLPR_TSLP_R	0.0238367	-0.00584529	-0.017755	-0.0139484
all T cells	protein	AB_CD38	0.0315141	0.031825	0.0699255	-0.018914
all T cells	protein	AB_CD127_IL_7Ra	-0.0759847	-0.178642	0.20484	-0.0665263
all T cells	protein	AB_CD45	0.0548609	-0.0474102	0.0308751	-0.00728226
all T cells	protein	AB_CD15_SSEA_1	0.0028676	-0.00918587	0.0363052	0.0181963
all T cells	protein	AB_CD22	0.00336874	-0.0059151	-0.00793381	-0.00970804
all T cells	protein	AB_CD71	0.0494264	-0.0263955	-0.320828	-0.190089
all T cells	protein	AB_B7_H4	0.0233165	0.0124784	0.0326323	0.0346265
all T cells	protein	AB_CD26	-0.281391	-0.213319	0.185618	-0.0549959
all T cells	protein	AB_CD193_CCR3	0.00845735	-0.000824536	-0.0173025	-0.00993755
all T cells	protein	AB_CD204	0.0261054	0.00191662	0.0220804	0.0269766
all T cells	protein	AB_CD144_VE_Cadherin	0.0253265	-0.0122503	-0.0156736	-0.0183536
all T cells	protein	AB_CD1a	0.021196	0.00248888	7.86547748864399e-05	0.00888771
all T cells	protein	AB_CD304_Neuropilin_1	0.0158898	0.00766653	0.00259652	0.00609372
all T cells	protein	AB_CD36	-0.0338629	0.0335854	-0.0267402	-0.0260967
all T cells	protein	AB_CD158_KIR2DL1_S1_S3_S5	-0.00915341	0.0261905	-0.0358214	0.0291506
all T cells	protein	AB_CD207	0.0190799	0.00548674	0.0349105	0.0228809
all T cells	protein	AB_CD49d	-0.203849	0.122893	-0.0918299	-0.290398
all T cells	protein	AB_CD73	-0.117892	0.349271	0.164409	0.116373
all T cells	protein	AB_TCR_Va7_2	-0.308778	0.0304358	0.00273927	-0.00137945
all T cells	protein	AB_TCR_Vd2	-0.0125243	0.00674842	-0.00558358	0.00119977
all T cells	protein	AB_TCR_Vg9	0.0146755	0.103545	0.0710809	0.0794612
all T cells	protein	AB_TCR_Va24_Ja18	0.00623857	-0.0328277	-0.0408688	-0.0135848
all T cells	protein	AB_CD305_LAIR1	-0.0663798	0.166662	0.239513	0.146515
all T cells	protein	AB_LOX_1	0.00643847	0.00924961	0.0351024	0.0262402
all T cells	protein	AB_CD158b_KIR2DL2_L3_NKAT2	0.00947831	0.0531267	-0.0525568	0.0556077
all T cells	protein	AB_CD133	0.0164334	0.00580531	0.0156684	0.0169486
all T cells	protein	AB_CD209_DC_SIGN	0.0186242	0.00727949	0.011572	0.0097303
all T cells	protein	AB_CD158e1_KIR3DL1_NKB1	0.000142613	0.0264748	-0.0423944	0.0229398
all T cells	protein	AB_CD158f_KIR2DL5	0.0264786	0.0362911	0.0553035	0.0607812
all T cells	protein	AB_CD337_NKp30	-0.02405	0.04247	0.0233018	0.0627542
all T cells	protein	AB_CD336_NKp44	0.0409069	0.017935	0.0256256	0.0431706
all T cells	protein	AB_CD307d_FcRL4	0.021657	0.0319992	0.0198883	0.0317116
all T cells	protein	AB_CD307e_FcRL5	0.0169237	0.00943824	0.0161737	0.0189566
all T cells	protein	AB_CD319_CRACC	-0.0946975	0.150368	-0.0640873	-0.0508405
all T cells	protein	AB_CD138_Syndecan_1	0.0548706	-0.00553408	0.101935	0.0727642
all T cells	protein	AB_CD99	-0.0180567	-0.0874011	-0.385803	-0.348423
all T cells	protein	AB_CLEC12A	-0.0306271	0.0205904	-0.0179849	-0.0223241
all T cells	protein	AB_TauPhospho_Thr181	0.0320812	-0.0125762	0.0288688	0.023249
all T cells	protein	AB_CD257_BAFF_BLYS	0.0249063	-0.0394907	-0.000736821	-0.011317
all T cells	protein	AB_CD94	-0.147634	0.253157	-0.107998	-0.0729081
all T cells	protein	AB_CD150_SLAM	-0.167	-0.135809	-0.22439	-0.219464
all T cells	protein	AB_Iglightchaink	0.0184631	-0.00574306	0.0373854	0.0378097
all T cells	protein	AB_humanMac_2_Galectin_3	0.0381793	0.0294268	0.0726594	0.0682295
all T cells	protein	AB_CD85j_ILT2	-0.0105123	0.0573619	-0.0366852	-0.0181666
all T cells	protein	AB_CD23	0.0148056	-0.00207312	0.0233499	0.0150893
all T cells	protein	AB_Iglightchainl	0.0104508	-0.00134989	0.0363417	0.02645
all T cells	protein	AB_HLA_A2	0.00961459	-0.00457072	-0.011627	-0.0047376
all T cells	protein	AB_GARP_LRRC32	0.00347588	0.0427454	-0.0118362	0.0358738
all T cells	protein	AB_CD328_Siglec_7	-0.0646424	0.00803397	-0.00967341	0.0272562
all T cells	protein	AB_TCR_Vb13_1	0.0290203	-0.00158714	-0.0485192	-0.0301408
all T cells	protein	AB_CD82	0.171321	-0.217949	-0.302828	-0.259881
all T cells	protein	AB_CD101_BB27	-0.0304712	0.185554	0.00501861	0.0470231
all T cells	protein	AB_CD360_IL_21R	0.0381698	0.167528	0.199791	0.193685
all T cells	protein	AB_CD88_C5aR	0.00367876	0.0283362	-0.0357118	-0.0232656
all T cells	protein	AB_HLA_F	0.00152193	0.00211963	0.0111658	0.0108562
all T cells	protein	AB_NLRP2	0.0393426	-0.0220508	0.0710791	0.0598666
all T cells	protein	AB_Podocalyxin	0.0194944	-0.00945743	0.0168349	0.0143184
all T cells	protein	AB_CD224	-0.0363034	-0.1976	-0.371134	-0.237659
all T cells	protein	AB_c_Met	0.0247648	0.00796791	0.0208363	0.023956
all T cells	protein	AB_CD258_LIGHT	-0.00302136	0.0130789	-0.0145017	-0.0110732
all T cells	mRNA	AB_DR3_TRAMP	0.0246465	-0.0401151	0.0076485	-0.00580622
all T cells	mRNA	SAMD11	0.00116463	-0.00211536	0.00124659	-2.43329e-05
all T cells	mRNA	KLHL17	0.00114769	0.00200387	-0.011504	-0.0028538
all T cells	mRNA	ISG15	-0.0297359	0.00190564	-0.156995	-0.104702
all T cells	mRNA	AGRN	0.000456908	0.00941779	0.0077812	0.00826796
all T cells	mRNA	C1orf159	-0.00185883	0.0172803	-0.0108286	0.00408187
all T cells	mRNA	TTLL10	-0.00296531	-0.00376062	-0.00910002	-0.006898
all T cells	mRNA	C1QTNF12	-0.00256319	0.00403851	-0.00431968	0.00121208
all T cells	mRNA	SCNN1D	0.00193933	0.00339819	0.00459811	0.00666129
all T cells	mRNA	TAS1R3	0.00176099	-0.00371768	-0.00282076	0.00411623
all T cells	mRNA	DVL1	-0.00833164	0.00264779	-0.00495143	-0.000434013
all T cells	mRNA	ANKRD65	0.00212428	-0.00340182	0.00705792	0.00331968
all T cells	mRNA	ATAD3A	0.0023597	0.00902548	-0.0097436	-0.0175087
all T cells	mRNA	TMEM240	0.00151926	0.000280345	0.00166497	0.00237036
all T cells	mRNA	FNDC10	-0.000252871	-0.00559708	0.00277862	0.000326187
all T cells	mRNA	MMP23B	-0.0257801	0.0399401	-0.0272366	0.00184227
all T cells	mRNA	TMEM52	0.00386453	-0.000710454	-0.00379469	-0.00349519
all T cells	mRNA	GABRD	0.000283712	-0.00183895	6.39040004124409e-05	0.00180014
all T cells	mRNA	SKI	0.0141592	-0.00899223	-0.0147836	-0.0103786
all T cells	mRNA	MORN1	-0.00231305	0.00406997	0.00628722	-0.00339067
all T cells	mRNA	TTC34	0.00274973	-0.0041752	0.0030557	-0.000577464
all T cells	mRNA	PRDM16	-0.00190994	0.00220621	-0.000124366	0.00270282
all T cells	mRNA	MEGF6	0.00202265	-0.014241	-0.00726224	0.00800718
all T cells	mRNA	TP73	0.00336875	0.00451093	-0.0128782	-0.0138037
all T cells	mRNA	CCDC27	0.00342668	-0.00165856	-0.00203255	0.000562541
all T cells	mRNA	NPHP4	0.00103359	-0.000206755	-0.00905018	-0.00877044
all T cells	mRNA	CHD5	-0.000141183	0.00939577	-0.00685618	0.00371244
all T cells	mRNA	AL031847.2	0.000201128	0.00169991	-0.00202964	-0.000280999
all T cells	mRNA	RPL22	0.0895235	-0.129611	0.297489	0.184958
all T cells	mRNA	RNF207	-0.00791389	-0.0208584	-0.0183342	-0.0294567
all T cells	mRNA	GPR153	-0.00533894	0.0102005	-0.0116097	-0.000105352
all T cells	mRNA	HES2	0.000594454	-0.00169032	-0.00965792	9.7140784748022e-06
all T cells	mRNA	ESPN	-0.0115627	-0.0109477	-0.00715872	-0.00837726
all T cells	mRNA	TAS1R1	0.00371464	-0.00035076	0.00272971	0.000680983
all T cells	mRNA	ERRFI1	-0.00344066	0.0107816	-0.00760774	-0.00180966
all T cells	mRNA	SLC45A1	-0.00272506	0.000312556	-0.00313747	0.00152922
all T cells	mRNA	CA6	0.00598816	0.0416755	0.0436151	0.0388221
all T cells	mRNA	SLC2A7	-0.00183545	0.0131539	0.0204866	0.0148487
all T cells	mRNA	SLC2A5	-0.00210496	0.00417411	-0.00134957	-0.00164765
all T cells	mRNA	SPSB1	0.00571287	-0.00356458	-0.0405175	-0.0101979
all T cells	mRNA	SLC25A33	0.00120098	0.00842321	-0.000429575	-0.00149867
all T cells	mRNA	TMEM201	0.00974247	0.00444619	-0.00978847	-0.00886336
all T cells	mRNA	CTNNBIP1	-0.00797255	0.0108373	-0.0155736	-0.0145593
all T cells	mRNA	RBP7	-0.0010339	-0.000597766	-0.00185097	0.000825888
all T cells	mRNA	CENPS-CORT	0.00560286	0.00196925	-0.0119821	-0.00845434
all T cells	mRNA	CORT	0.0013958	0.010648	-0.00954136	-0.0118764
all T cells	mRNA	C1orf127	0.00139945	-0.00329417	0.00609306	0.00286267
all T cells	mRNA	TARDBP	0.00152233	0.0121572	-0.00823247	-0.0272718
all T cells	mRNA	AL109811.3	0.00176669	0.000198128	0.00579154	0.00459632
all T cells	mRNA	MASP2	-0.000484615	-0.000938699	0.00077558	0.00348939
all T cells	mRNA	DISP3	0.0037942	-0.00135188	0.00650225	0.00618725
all T cells	mRNA	FBXO2	-0.00497102	0.00561131	0.00259034	0.00893122
all T cells	mRNA	DRAXIN	-0.0102401	0.0187821	-0.0135232	0.0118557
all T cells	mRNA	C1orf167	0.00179788	0.00316041	0.000507352	-0.00224893
all T cells	mRNA	NPPA	0.000379096	-0.00220319	0.00329138	7.65455250059793e-05
all T cells	mRNA	TNFRSF8	0.00233717	0.00347704	-0.038806	0.00437953
all T cells	mRNA	HNRNPCL1	0.0010713	0.00469943	0.00200878	0.00152887
all T cells	mRNA	KAZN	-0.00300617	0.00162579	-0.00239164	-0.00149947
all T cells	mRNA	TMEM51	0.00119783	0.00222893	0.00162469	-0.00358694
all T cells	mRNA	FHAD1	-0.00983847	0.0135149	-0.0106839	-0.0148093
all T cells	mRNA	CTRC	-0.00393841	0.00653931	-0.0033778	-0.00259744
all T cells	mRNA	CELA2A	0.00196798	0.000286423	0.000534484	0.000382367
all T cells	mRNA	SLC25A34	0.000137802	-0.00092422	0.00170556	-0.00150678
all T cells	mRNA	FBLIM1	-0.00441257	0.00159544	-0.00142129	-0.00283937
all T cells	mRNA	CPLANE2	0.00378817	0.000834446	-0.00229597	-0.00233547
all T cells	mRNA	SPATA21	-0.00123557	0.00216446	-0.00853315	-0.00211546
all T cells	mRNA	MFAP2	0.00129153	-0.00211293	-0.00737878	0.00180012
all T cells	mRNA	PADI2	0.00160554	0.00407728	-0.00232099	0.00250922
all T cells	mRNA	PADI6	-0.00661827	0.013524	-0.00739469	-0.0119962
all T cells	mRNA	ARHGEF10L	-0.000489551	-0.0012415	0.000570137	-0.00411536
all T cells	mRNA	AKR7A3	-0.0025994	0.00141947	0.00472059	0.00372876
all T cells	mRNA	NBL1	-0.00320425	0.0101656	0.00187118	-0.0106274
all T cells	mRNA	TMCO4	0.0215719	-0.000130759	-0.0252972	-0.0435865
all T cells	mRNA	PLA2G2D	0.000960159	-0.000598868	0.000197137	-0.000226105
all T cells	mRNA	PLA2G2C	-0.0177378	-0.00829327	-0.00383018	-0.00600395
all T cells	mRNA	UBXN10	-0.0290307	0.0123552	-0.0161478	-0.0290586
all T cells	mRNA	VWA5B1	-0.000282723	-0.00792914	0.0028337	0.0015273
all T cells	mRNA	CDA	0.00356925	0.000342578	-0.00755816	0.00316468
all T cells	mRNA	PINK1	0.000650792	0.00342397	-0.010595	-0.00772557
all T cells	mRNA	KIF17	0.00290641	-0.000746281	-0.00375141	-0.00235859
all T cells	mRNA	SH2D5	0.000511914	-0.00186219	0.00360712	-0.00393457
all T cells	mRNA	ALPL	0.00259395	-0.00174242	-0.00270352	-0.00262715
all T cells	mRNA	LDLRAD2	-0.00276321	0.00172208	0.00103068	0.00333882
all T cells	mRNA	HSPG2	0.00237178	0.000792067	0.010354	0.0109902
all T cells	mRNA	C1QA	-0.000598137	0.000636987	0.00325235	0.00364288
all T cells	mRNA	C1QC	0.00206003	0.00258888	-0.00244162	-0.000634616
all T cells	mRNA	C1QB	0.00118965	0.000320493	-0.00353955	0.00125939
all T cells	mRNA	EPHB2	0.00168149	0.00513769	-0.0074377	-0.00171668
all T cells	mRNA	TEX46	0.00208252	-0.00150163	0.0063084	0.00561311
all T cells	mRNA	ASAP3	0.00303235	0.00242749	-0.00162166	0.00155481
all T cells	mRNA	CNR2	-0.0493446	0.0550943	-0.0433841	0.0120059
all T cells	mRNA	IL22RA1	-0.000385357	0.00657377	0.000444805	-0.00829434
all T cells	mRNA	NCMAP	-0.000387612	-0.00106348	0.00907569	0.00315038
all T cells	mRNA	RHD	-0.00482328	-0.00112909	-0.00320417	0.00511771
all T cells	mRNA	RHCE	0.000689018	0.00743215	-0.000316673	-0.00249588
all T cells	mRNA	MAN1C1	0.0239988	-0.0127633	0.0317747	0.0157658
all T cells	mRNA	PAQR7	0.000499395	0.00444327	0.00492068	0.00232723
all T cells	mRNA	STMN1	0.0399849	0.101698	-0.00840731	-0.0433953
all T cells	mRNA	EXTL1	0.0039743	0.00260566	0.00255597	0.00112702
all T cells	mRNA	TRIM63	0.000932611	0.000734269	-0.000723563	-0.000238561
all T cells	mRNA	FAM110D	-0.00197329	0.00166716	-0.00421075	-0.00267547
all T cells	mRNA	SH3BGRL3	-0.0984412	0.103317	-0.450116	-0.336724
all T cells	mRNA	CD52	0.0489665	-0.0230451	-0.271462	-0.306232
all T cells	mRNA	ZNF683	0.000905013	0.246689	-0.028629	-0.185962
all T cells	mRNA	HMGN2	0.0587642	0.0146603	-0.050265	-0.0565819
all T cells	mRNA	SFN	0.00893436	-0.00665092	-0.020561	-0.0132333
all T cells	mRNA	TRNP1	0.00166325	-0.0042322	0.00142738	-0.000225697
all T cells	mRNA	SLC9A1	-0.0255907	-0.00180522	-0.0187201	-0.0142735
all T cells	mRNA	WDTC1	-0.00938134	0.0205629	-0.0134239	-0.024408
all T cells	mRNA	CD164L2	0.00167735	-0.00467953	0.00459412	0.0029605
all T cells	mRNA	GPR3	0.000445897	0.00319258	0.0019557	-0.00289733
all T cells	mRNA	FGR	-0.0468821	0.161287	-0.115983	-0.0303274
all T cells	mRNA	IFI6	-0.0256491	0.025558	-0.0815248	-0.0716333
all T cells	mRNA	SMPDL3B	-0.0085837	-0.00191438	-0.00766492	-0.00474995
all T cells	mRNA	PTAFR	-0.0042892	-0.00149439	-0.000229056	0.00266945
all T cells	mRNA	SESN2	-0.0186688	0.0237882	-0.0259496	-0.0268226
all T cells	mRNA	RAB42	-0.000445257	0.000135765	-0.00164165	-0.00412284
all T cells	mRNA	OPRD1	0.000464909	0.00203323	0.00105779	0.00234112
all T cells	mRNA	TMEM200B	-0.000106631	0.00139442	-0.00411738	0.0027404
all T cells	mRNA	PTPRU	-0.000852304	0.00112658	-0.000420501	-0.00179014
all T cells	mRNA	MATN1	-0.00123843	0.00517872	0.00172168	0.00170794
all T cells	mRNA	LAPTM5	-0.0379847	-0.0425707	0.0311238	-0.0734154
all T cells	mRNA	SDC3	-0.00410655	0.00669392	-0.000348075	-0.00262748
all T cells	mRNA	NKAIN1	0.000321278	-0.00133755	0.000662825	0.00138561
all T cells	mRNA	FABP3	0.000273458	0.00792894	0.00107202	-0.00643578
all T cells	mRNA	SERINC2	-0.00243743	-0.00116334	-0.00174567	0.000183377
all T cells	mRNA	COL16A1	0.000859492	0.00483305	0.00955075	0.0101589
all T cells	mRNA	ADGRB2	-0.00208564	-0.00436403	-0.0148704	-0.00426031
all T cells	mRNA	SPOCD1	0.00169745	0.000257335	-0.00422791	-0.0030931
all T cells	mRNA	IQCC	0.00206586	0.00448473	0.00362516	-0.00316518
all T cells	mRNA	DCDC2B	0.00107711	-0.0016532	0.00083514	0.00205561
all T cells	mRNA	FAM167B	0.00194931	0.00950579	-0.0237112	-0.00649713
all T cells	mRNA	LCK	-0.0254657	0.0683954	-0.112475	-0.119324
all T cells	mRNA	TSSK3	0.00790334	-0.000902289	0.0052721	0.00314051
all T cells	mRNA	FAM229A	-0.000306059	-0.00327217	0.00131505	0.00240122
all T cells	mRNA	ZBTB8B	-0.000228272	-0.00248224	0.000156561	0.00143358
all T cells	mRNA	ZBTB8A	0.00277108	0.00939244	-0.0107171	-0.00728705
all T cells	mRNA	KIAA1522	0.00774342	-0.00408602	0.000893658	0.00605092
all T cells	mRNA	HPCA	-0.000940036	-0.000886261	-0.00228533	0.00162992
all T cells	mRNA	TMEM54	-0.00172731	0.00823699	0.000804939	0.00118157
all T cells	mRNA	RNF19B	-0.0137928	0.00288657	-0.0217448	-0.0181735
all T cells	mRNA	AZIN2	-0.00458886	0.0208049	0.0211957	0.00431404
all T cells	mRNA	ZSCAN20	-0.00315355	0.00295041	0.00432609	-0.00196736
all T cells	mRNA	CSMD2	-0.00283438	0.00148733	0.00024022	-0.00276932
all T cells	mRNA	GJA4	0.00061226	-0.00259603	0.0020357	-0.00148563
all T cells	mRNA	AC114490.3	0.000698072	0.00289172	-0.00883252	-0.00444232
all T cells	mRNA	AC114490.2	-0.0033758	0.00239086	0.00589382	0.00308957
all T cells	mRNA	TFAP2E	-0.00751897	0.00658888	-0.0110662	-0.00383258
all T cells	mRNA	C1orf216	0.00106751	0.0108126	-0.0334985	-0.0240617
all T cells	mRNA	TEKT2	0.00139175	-0.000881783	-0.00639108	0.00288133
all T cells	mRNA	COL8A2	-0.000513114	0.00419527	0.00198648	-0.00178585
all T cells	mRNA	SH3D21	-0.00360454	0.00695643	-0.0015635	-0.0018085
all T cells	mRNA	EVA1B	-0.0139626	-0.00123217	-0.0219899	-0.00935512
all T cells	mRNA	OSCP1	0.00117909	0.0060852	0.00652759	0.00234599
all T cells	mRNA	CSF3R	0.000216062	0.00343571	-0.00654459	0.0107237
all T cells	mRNA	DNALI1	0.00184502	-0.000990306	-0.0033986	-0.00689892
all T cells	mRNA	CDCA8	-0.00603246	0.0197441	-0.0766565	-0.119914
all T cells	mRNA	EPHA10	0.00204828	-0.00410626	-0.00173108	0.002402
all T cells	mRNA	MANEAL	-0.00646732	0.00865418	-0.00765225	-0.00677959
all T cells	mRNA	POU3F1	0.00858241	-0.00410792	-0.018623	-0.00435976
all T cells	mRNA	AL139260.3	0.000863412	-0.00359723	-0.000154856	-0.000541454
all T cells	mRNA	GJA9	-0.000342863	-9.01168e-05	-0.000559314	-0.00212848
all T cells	mRNA	RHBDL2	0.00208802	-0.000363091	0.0019385	-0.000500417
all T cells	mRNA	BMP8A	0.00124884	-0.00437012	-0.00132759	-0.0024603
all T cells	mRNA	BMP8B	-0.00273063	0.00554607	-0.00391623	-0.00436858
all T cells	mRNA	OXCT2	0.00318706	0.00245738	-0.00220359	-0.00569626
all T cells	mRNA	MYCL	-0.00400946	-0.00136176	0.00462645	0.00291537
all T cells	mRNA	MFSD2A	9.17651708806651e-06	0.00509306	-0.00504157	-0.00297814
all T cells	mRNA	TMCO2	-0.000986919	0.00029678	0.000126821	0.00116199
all T cells	mRNA	COL9A2	0.00479635	0.00456112	-0.00152362	0.0114158
all T cells	mRNA	RIMS3	-0.00705453	0.000679961	-0.00358333	-0.0102517
all T cells	mRNA	KCNQ4	-0.00433718	-0.00348818	0.0070584	0.00221132
all T cells	mRNA	CITED4	0.00257427	-0.00286223	0.011002	0.0133286
all T cells	mRNA	SLFNL1	0.00489965	0.00152919	-0.00160515	0.00356967
all T cells	mRNA	FOXO6	-0.0105399	0.000379758	0.000416472	-0.00362119
all T cells	mRNA	RIMKLA	-0.00910796	0.00861738	-0.00458638	-0.00618369
all T cells	mRNA	TMEM269	0.000637657	-0.000303996	-0.00128957	-0.00524141
all T cells	mRNA	CFAP57	0.00186727	0.000411274	0.00191775	0.000882087
all T cells	mRNA	TMEM125	0.000961861	-0.00156251	0.00502056	0.0084084
all T cells	mRNA	C1orf210	0.00180153	-0.00330183	0.000761022	-0.000614222
all T cells	mRNA	TIE1	-0.00233849	0.000296059	-0.00167519	0.00376079
all T cells	mRNA	MPL	0.00332829	0.00212946	-0.00326878	0.00381374
all T cells	mRNA	CDC20	-0.044338	0.0547026	-0.052569	-0.108309
all T cells	mRNA	PTPRF	-0.00187603	0.000824515	-0.00350801	0.00235783
all T cells	mRNA	B4GALT2	-0.00525582	0.0078968	-0.00944119	-0.010068
all T cells	mRNA	CCDC24	-0.00521195	0.00856501	-0.0161188	-0.00914762
all T cells	mRNA	SLC6A9	0.00241495	-0.00491177	-0.00177655	0.00111376
all T cells	mRNA	KLF17	NA	NA	NA	NA
all T cells	mRNA	TCTEX1D4	0.00680915	-0.00807826	-0.0140652	-0.00812735
all T cells	mRNA	BTBD19	-0.00368015	-0.0064064	-0.00250338	-0.00454045
all T cells	mRNA	TESK2	-0.00136462	0.00382831	0.00292817	-0.0010529
all T cells	mRNA	CCDC17	0.00474172	-0.000397508	-0.00722367	0.00233877
all T cells	mRNA	MAST2	-0.00794356	0.0112103	-0.0110188	-0.0116553
all T cells	mRNA	PIK3R3	-0.0291723	0.0337146	-0.0699256	-0.00407839
all T cells	mRNA	TSPAN1	-0.013039	-0.00164197	0.0019945	0.0029136
all T cells	mRNA	LURAP1	0.000941506	0.0056787	0.00623753	0.00445001
all T cells	mRNA	FAAH	-0.000696275	-0.00244504	0.00432663	0.00306712
all T cells	mRNA	TEX38	0.00015368	3.75845337701046e-05	-0.000152005	-6.41654e-05
all T cells	mRNA	CYP4B1	-0.0132599	-0.0158226	-0.00774162	-0.0152195
all T cells	mRNA	PDZK1IP1	-0.00690978	0.00211703	-0.00101612	-0.00199801
all T cells	mRNA	TAL1	0.000824481	0.00097385	-0.00127749	0.000343955
all T cells	mRNA	FOXD2	0.00159171	0.000851716	-0.00600497	-0.00146245
all T cells	mRNA	SLC5A9	0.00126246	-6.45591e-05	0.000896436	0.00347233
all T cells	mRNA	SPATA6	0.0103124	-0.00476325	0.019334	0.0119632
all T cells	mRNA	AGBL4	-0.000423824	0.000786041	-0.00144892	-0.00260667
all T cells	mRNA	ELAVL4	0.000239435	-0.00370923	-0.00380713	-0.00307252
all T cells	mRNA	DMRTA2	0.00126898	0.00118216	0.00165752	0.00138828
all T cells	mRNA	TTC39A	0.00328454	-0.0031084	-0.00484589	3.56766811974856e-05
all T cells	mRNA	RAB3B	-0.000869924	0.00294126	-0.0027526	-7.16212e-06
all T cells	mRNA	KTI12	-0.000917045	0.00760963	-0.0126928	0.00130866
all T cells	mRNA	ZFYVE9	-0.00391591	0.00308208	0.020759	0.0114251
all T cells	mRNA	CC2D1B	0.00369366	0.00131812	-0.0109579	-0.0248179
all T cells	mRNA	ZYG11B	0.0095944	-0.0137673	0.00165405	-0.00637118
all T cells	mRNA	ZYG11A	0.00436641	-0.00058841	-0.00798002	-0.00954855
all T cells	mRNA	PODN	-0.00235777	0.0200662	-0.0107408	-0.0143926
all T cells	mRNA	SLC1A7	0.000532315	0.0423197	-0.0222765	-0.0202351
all T cells	mRNA	GLIS1	-0.00803012	0.00513664	-0.00525369	0.00387562
all T cells	mRNA	AL357673.1	-0.00395082	0.00214118	-0.00280367	-0.00329559
all T cells	mRNA	CYB5RL	-7.86426e-05	0.00644548	0.00192948	-0.0025013
all T cells	mRNA	ACOT11	-0.00506211	-0.00174461	-0.00299644	-0.00448405
all T cells	mRNA	MROH7	0.00248208	-0.000849809	-0.000462314	-0.00383243
all T cells	mRNA	LEXM	-0.00461949	0.0306531	-0.0169965	-0.0137098
all T cells	mRNA	PLPP3	0.0016961	0.0028093	-0.0049096	9.63724286507008e-05
all T cells	mRNA	DAB1	-0.0442104	-0.0321305	-0.0230898	-0.0111542
all T cells	mRNA	TACSTD2	-0.00349356	0.0139908	-0.00662527	-0.00138925
all T cells	mRNA	JUN	-0.0577536	0.0117276	-0.0363059	0.0167542
all T cells	mRNA	L1TD1	-0.000693134	-0.00299026	-0.00452245	-0.00277915
all T cells	mRNA	KANK4	-0.00123713	-0.00238965	2.80468022987264e-05	0.000984984
all T cells	mRNA	DOCK7	-0.0101879	0.000876152	-0.00892206	-0.00315962
all T cells	mRNA	CACHD1	0.00570722	0.013637	0.0257841	0.02146
all T cells	mRNA	RAVER2	-0.0091509	0.00439198	-0.000873702	-0.00213916
all T cells	mRNA	AK4	-0.00626283	0.00787493	-0.000834866	-0.00726554
all T cells	mRNA	DNAJC6	-0.00126228	0.00414496	0.00187317	-0.00168566
all T cells	mRNA	TCTEX1D1	0.00154496	0.00113185	-0.00188701	0.000781138
all T cells	mRNA	C1orf141	-0.0236129	-0.00481985	0.000583406	0.00177945
all T cells	mRNA	IL23R	-0.251563	-0.0539397	-0.00274275	-0.00939808
all T cells	mRNA	DIRAS3	0.00230008	4.73632141027846e-05	-0.0119714	0.00782064
all T cells	mRNA	WLS	0.00255512	0.00493165	0.000748449	-0.00332642
all T cells	mRNA	LRRC7	0.00836666	0.00216134	0.0436311	0.0318287
all T cells	mRNA	CTH	-0.0103333	0.0104376	0.0208534	0.00981514
all T cells	mRNA	PTGER3	-0.00786918	0.000733667	-0.0100246	0.000152808
all T cells	mRNA	NEGR1	0.00178657	-0.00264186	-0.000321892	0.000464417
all T cells	mRNA	FPGT	-0.00482684	0.00177781	-0.00264766	-0.00210565
all T cells	mRNA	FPGT-TNNI3K	-0.000231166	0.0019977	0.0043097	0.000982413
all T cells	mRNA	ERICH3	-0.00599557	0.0154879	-0.0110506	-0.00207122
all T cells	mRNA	SLC44A5	0.00305513	-0.00162698	-0.00631671	-0.000304409
all T cells	mRNA	MSH4	0.00227165	0.0035791	0.00187615	0.000534013
all T cells	mRNA	ST6GALNAC3	0.0113643	0.0141855	0.0263691	0.0131762
all T cells	mRNA	ST6GALNAC5	-0.000316546	-0.00272507	-0.00152918	-0.000652637
all T cells	mRNA	AK5	0.0369913	-0.0211672	0.0785013	0.0440789
all T cells	mRNA	NEXN	-0.00741254	0.00657096	-0.000433386	-0.00659605
all T cells	mRNA	GIPC2	-0.00671813	-0.00211451	0.00422899	0.00252075
all T cells	mRNA	PTGFR	0.00353024	0.00103255	-0.00522012	-0.000471618
all T cells	mRNA	IFI44L	-0.0252863	-0.0419674	-0.0298906	-0.0606351
all T cells	mRNA	ADGRL4	8.12068632901594e-05	-0.00599407	-0.000241234	-0.00132292
all T cells	mRNA	ADGRL2	0.00189225	-0.000756111	0.000894148	-0.000384422
all T cells	mRNA	TTLL7	0.000992131	0.00713136	-0.00826367	-0.0149695
all T cells	mRNA	SAMD13	0.00288608	0.00393186	0.0103636	0.00546469
all T cells	mRNA	SPATA1	0.00174549	0.00175336	-0.0106262	0.00497956
all T cells	mRNA	LPAR3	-0.0101681	0.00145066	0.00315511	-0.00071697
all T cells	mRNA	WDR63	-0.0116906	0.0309762	-0.00870358	-0.0155941
all T cells	mRNA	MCOLN3	0.0058202	-0.0197975	-0.00260317	-0.0111762
all T cells	mRNA	DDAH1	-0.00122881	-0.0022691	0.000205263	-0.000463164
all T cells	mRNA	COL24A1	-0.0078155	-0.00281924	-0.00069346	-0.00217844
all T cells	mRNA	AC093155.3	0.00177769	-0.00117104	-0.000805041	-0.0016033
all T cells	mRNA	GBP7	0.00463447	-0.00232691	-0.000898275	-0.00109481
all T cells	mRNA	GBP5	-0.21121	0.00171986	-0.197736	-0.119234
all T cells	mRNA	GBP6	0.00104549	0.00218708	-0.0026443	-0.00134005
all T cells	mRNA	BRDT	-0.0057424	0.00235201	-0.0071579	-0.00985412
all T cells	mRNA	EPHX4	-0.0206448	0.0454726	-0.0184198	-0.0399549
all T cells	mRNA	SETSIP	-0.00652393	0.00555565	-0.00768975	-0.0123182
all T cells	mRNA	GFI1	-0.0215557	0.0306926	-0.0153091	-0.0384065
all T cells	mRNA	EVI5	0.00919117	-0.01139	-0.0076862	0.0139237
all T cells	mRNA	FNBP1L	0.0128137	-0.0224223	-0.0144459	-0.0091961
all T cells	mRNA	ARHGAP29	-0.0055593	0.000416779	0.00111067	0.00116864
all T cells	mRNA	F3	-0.00925538	-0.00110017	0.00357242	-0.00491943
all T cells	mRNA	SLC44A3	-0.0212214	-0.0122317	-0.00713235	-0.0135422
all T cells	mRNA	TLCD4	-0.00222561	-0.0062961	-0.00230458	-0.00341641
all T cells	mRNA	TLCD4-RWDD3	-0.000267469	-0.000941501	0.00187472	0.00119589
all T cells	mRNA	PTBP2	0.00243569	0.0035124	-0.00156052	-0.00482208
all T cells	mRNA	SNX7	-0.00480214	-0.00660768	-0.00277379	-0.00412551
all T cells	mRNA	FRRS1	-0.00303862	0.0190457	-0.0128129	-0.00648288
all T cells	mRNA	AGL	-0.00197146	0.0183893	-0.00985744	-0.0131262
all T cells	mRNA	AC118553.2	0.00436268	0.00388024	-0.00490688	-0.0033016
all T cells	mRNA	LRRC39	0.00154324	0.00071454	-0.00111391	-0.00107077
all T cells	mRNA	DBT	-0.00400355	0.000797534	0.0057562	-0.00926609
all T cells	mRNA	VCAM1	-0.0229584	0.0513858	-0.0330185	-0.0120826
all T cells	mRNA	AMY2B	0.00315958	0.00160915	0.00281107	0.00428465
all T cells	mRNA	AMY2A	-0.000748591	-0.00151827	0.00071679	0.00110402
all T cells	mRNA	FAM102B	0.00401443	0.00736775	-0.0179369	-0.0082229
all T cells	mRNA	FNDC7	0.00253083	-0.00255539	0.000187506	0.00323023
all T cells	mRNA	AKNAD1	0.00112932	-0.0017645	0.00363171	0.00147095
all T cells	mRNA	GPSM2	-0.000690653	0.00355664	-0.0173043	-0.0152844
all T cells	mRNA	WDR47	-0.0102741	0.00123873	-0.0283021	-0.0149586
all T cells	mRNA	C1orf194	-0.000925498	-0.000712517	0.0015793	0.00400728
all T cells	mRNA	CELSR2	-0.00609618	0.00676638	0.00146541	0.0012774
all T cells	mRNA	SORT1	0.0019766	0.00293978	-0.00584908	-0.00454375
all T cells	mRNA	SYPL2	0.00112867	-0.000159099	0.0010186	-0.00120844
all T cells	mRNA	AMIGO1	0.00410786	0.00932921	0.0163038	0.00991839
all T cells	mRNA	GPR61	0.00222511	-0.00263067	-0.000358981	-0.000290309
all T cells	mRNA	GSTM1	0.00192574	0.0216104	-0.0102426	-0.0145286
all T cells	mRNA	GSTM5	0.000993531	0.00396849	0.00456983	0.00152359
all T cells	mRNA	EPS8L3	NA	NA	NA	NA
all T cells	mRNA	CSF1	-0.00817164	-0.0171701	-0.0390099	-0.0101113
all T cells	mRNA	UBL4B	NA	NA	NA	NA
all T cells	mRNA	KCNC4	0.00894445	-0.00341284	0.00167941	-0.00486715
all T cells	mRNA	SLC16A4	-0.00222775	0.00722669	0.0003202	-0.00668027
all T cells	mRNA	PIFO	0.000895499	-0.00140431	0.00526763	0.00137998
all T cells	mRNA	OVGP1	0.00231478	7.35074406554008e-05	0.00174241	0.00263924
all T cells	mRNA	C1orf162	0.176894	-0.0424622	0.0584326	-0.00379973
all T cells	mRNA	TMIGD3	-0.00483324	0.00196036	0.00391531	0.00055785
all T cells	mRNA	ADORA3	-0.00053238	0.00337169	-0.00288297	-0.00159576
all T cells	mRNA	INKA2	-0.000783085	-0.00307204	-0.00607695	-0.0100401
all T cells	mRNA	KCND3	-0.000925957	0.00207151	-0.000971351	0.00194614
all T cells	mRNA	CTTNBP2NL	0.00455189	0.00108578	-0.0399369	0.0194982
all T cells	mRNA	WNT2B	0.000951936	-0.00148551	0.00290804	-0.00154595
all T cells	mRNA	PPM1J	-0.00295924	7.83120951705954e-05	-0.00249271	0.000698028
all T cells	mRNA	BCL2L15	0.0136459	-0.0252692	-0.0116917	-0.00701463
all T cells	mRNA	OLFML3	-0.00152218	0.00368888	0.00140164	0.00092373
all T cells	mRNA	SYT6	-0.00752298	-0.00193182	-0.00142316	0.000733331
all T cells	mRNA	DENND2C	-0.00120248	0.00565239	0.00489315	0.00960151
all T cells	mRNA	AMPD1	9.19534179991754e-05	0.00109876	0.00139137	-0.000352913
all T cells	mRNA	NHLH2	0.00143081	-0.00185778	-0.000922204	0.00104246
all T cells	mRNA	SLC22A15	-0.00666193	0.0040678	-2.65415e-05	-0.00195077
all T cells	mRNA	IGSF3	0.000142132	-0.00147849	-0.0158724	0.00273101
all T cells	mRNA	CD2	-0.0677244	0.0281126	-0.194097	-0.330347
all T cells	mRNA	PTGFRN	-0.00224955	0.00107437	0.00828052	0.00358676
all T cells	mRNA	TRIM45	-0.0038016	-0.00075945	-0.00898225	-0.00532
all T cells	mRNA	SPAG17	0.00054096	-0.000659479	-0.00268097	0.00263571
all T cells	mRNA	ZNF697	-0.0023704	0.00425311	-0.00244808	-0.00173105
all T cells	mRNA	AC253572.1	0.00142441	1.39905433928691e-05	0.00186829	-0.00039448
all T cells	mRNA	PPIAL4A	0.00246248	-0.00338216	-0.00549417	-0.00352132
all T cells	mRNA	FCGR1B	0.00272197	0.00411492	-5.16404e-05	0.000743313
all T cells	mRNA	H3-2	0.000120592	-0.0057256	-0.00185518	0.00019003
all T cells	mRNA	FAM72D	-0.000107236	0.00468321	-0.0123782	-0.0156243
all T cells	mRNA	PDZK1	-0.00620241	0.00584565	0.000374985	-0.00191611
all T cells	mRNA	CD160	-0.13386	0.132318	-0.144024	0.0422907
all T cells	mRNA	ANKRD35	-0.00348929	0.0219582	-0.0133969	-0.00111817
all T cells	mRNA	ITGA10	0.00278829	-0.000737797	-0.00147809	0.00145309
all T cells	mRNA	TXNIP	0.0419493	0.0195724	-0.00794338	0.0164146
all T cells	mRNA	NOTCH2NLA	-0.00172374	-0.00307992	-0.000724016	0.0016199
all T cells	mRNA	PPIAL4H	-0.00429907	0.00187721	0.00508937	0.000642122
all T cells	mRNA	FMO5	-0.00125131	0.00616963	-0.0243064	-0.00959399
all T cells	mRNA	PPIAL4G	-0.00277008	0.00975738	0.00273819	-0.00199864
all T cells	mRNA	NOTCH2NLB	0.00285008	-0.00225071	-0.00056523	-0.000483999
all T cells	mRNA	NUDT4B	0.00308974	0.00255428	-0.00128057	0.000865416
all T cells	mRNA	NOTCH2NLC	-4.74554e-05	0.00810508	0.00492304	0.00451017
all T cells	mRNA	AC242842.3	-0.00110394	-0.000310605	0.00201815	-0.000293356
all T cells	mRNA	NBPF19	-0.000737886	0.00815215	0.00416637	-0.00224
all T cells	mRNA	FCGR1A	0.000429432	0.00107387	-0.00907778	0.00143857
all T cells	mRNA	H3C13	-0.00150159	0.00693169	-0.0158888	-0.01817
all T cells	mRNA	H4C14	0.00243473	-0.000686819	-0.00261443	0.000252908
all T cells	mRNA	H2AC18	0.00109239	-0.00190394	0.000368741	-0.00133736
all T cells	mRNA	H2AC19	-0.0171555	0.00509373	-0.0299068	-0.0320373
all T cells	mRNA	SV2A	-0.00976447	0.000418336	-0.0117817	-0.0121379
all T cells	mRNA	MTMR11	0.000708251	0.00198403	-0.0105093	0.000763497
all T cells	mRNA	OTUD7B	-0.00985817	0.00625295	-0.00692981	-0.0147023
all T cells	mRNA	CA14	-0.000397154	-0.00268568	0.00511835	-0.000625784
all T cells	mRNA	CIART	0.00128256	-0.00498631	0.00353291	0.00531352
all T cells	mRNA	ECM1	-0.000385671	0.000859908	-0.00460778	-0.00637319
all T cells	mRNA	ADAMTSL4	-0.00263097	0.00157811	-0.00497859	-0.00442463
all T cells	mRNA	HORMAD1	0.00177575	7.6920821573934e-05	-6.96856e-05	-0.000833095
all T cells	mRNA	CTSK	-0.00058045	-0.00150116	-0.01327	-0.00215932
all T cells	mRNA	ANXA9	-0.000692553	0.00759477	0.00205788	0.00691163
all T cells	mRNA	BNIPL	0.00215008	-0.00104414	0.00234106	-0.000819385
all T cells	mRNA	SEMA6C	-0.0102712	-0.0063953	0.0046352	-0.00107539
all T cells	mRNA	LYSMD1	0.00661319	0.00320645	0.00633843	-0.00214231
all T cells	mRNA	TMOD4	0.00409541	0.00155368	-0.00382285	-0.000984614
all T cells	mRNA	ZNF687	0.00335699	-0.000492877	-0.00403085	-0.0101321
all T cells	mRNA	SELENBP1	-0.00107937	0.00718786	-0.000856857	-0.00707885
all T cells	mRNA	CGN	0.00150071	0.00245558	0.00202749	0.00379489
all T cells	mRNA	TUFT1	0.00265695	-0.0150313	-0.0216772	0.00111576
all T cells	mRNA	CELF3	-0.00254981	0.00159451	-0.00446033	0.00238207
all T cells	mRNA	OAZ3	-0.00607452	0.00496258	-0.0143139	-0.00724018
all T cells	mRNA	LINGO4	-0.0253414	-0.00976952	-0.0036964	4.93999415183074e-05
all T cells	mRNA	RORC	-0.336809	-0.142651	-0.0476577	-0.0510779
all T cells	mRNA	C2CD4D	-0.00996397	0.00273215	-0.00364312	-0.00539379
all T cells	mRNA	THEM5	-0.00699164	0.000180078	-0.00491441	-0.00532683
all T cells	mRNA	S100A10	-0.0266741	0.0783089	-0.433582	-0.244408
all T cells	mRNA	S100A11	-0.0174193	-0.101995	-0.395001	-0.332116
all T cells	mRNA	TCHH	0.000575485	0.0024906	-0.00215507	-0.00813758
all T cells	mRNA	HRNR	-0.00156446	0.00731121	-0.00513455	-0.00133924
all T cells	mRNA	FLG2	-0.00154066	0.00403397	-0.00657343	0.0039702
all T cells	mRNA	LCE5A	0.00110013	0.00618795	-0.000442106	-0.00454114
all T cells	mRNA	IVL	NA	NA	NA	NA
all T cells	mRNA	S100A9	-0.00173605	0.00502707	-0.00907841	0.0197872
all T cells	mRNA	S100A8	-0.00040191	0.00929127	-0.0157534	0.0297876
all T cells	mRNA	S100A6	-0.0818053	0.0451061	-0.331185	-0.206057
all T cells	mRNA	S100A4	-0.165247	0.00520431	-0.534208	-0.342399
all T cells	mRNA	S100A3	0.000427763	0.00429536	-0.000578787	-0.00285752
all T cells	mRNA	S100A2	-0.0099077	0.0127938	-0.0344281	-0.0257348
all T cells	mRNA	S100A16	0.00174052	-0.00376073	0.00213445	-0.0008642
all T cells	mRNA	S100A13	-0.00157361	0.00101436	-0.010942	-0.00408038
all T cells	mRNA	S100A1	-0.0009794	-0.00155593	0.00199954	0.000768951
all T cells	mRNA	AL358472.6	0.00452722	-0.00263447	-0.00477616	-0.0038977
all T cells	mRNA	RAB13	-0.00402519	0.0362312	0.0131078	0.0069558
all T cells	mRNA	NUP210L	0.00193697	-0.000815897	0.000279157	-0.00116037
all T cells	mRNA	C1orf189	-0.00318387	-0.00016094	-0.00410847	-0.0015097
all T cells	mRNA	AQP10	0.00110067	-0.000526141	0.00124856	-7.11476e-05
all T cells	mRNA	CHRNB2	0.00198507	0.00629645	0.00183702	0.000410028
all T cells	mRNA	KCNN3	-0.00135697	0.00407299	0.00120627	-0.000850393
all T cells	mRNA	DCST2	0.00333887	0.00215835	-0.000950811	-0.000392158
all T cells	mRNA	DCST1	-0.00189987	-0.00166199	0.00152035	0.00307755
all T cells	mRNA	EFNA3	0.000667281	-0.00209128	0.00182062	-0.00277353
all T cells	mRNA	EFNA1	0.00953758	4.14229763759011e-05	0.0405843	0.0331981
all T cells	mRNA	MUC1	0.00745249	-0.00237546	-0.0193475	-0.00914934
all T cells	mRNA	THBS3	-0.00155869	-0.000178215	-0.005184	-0.000590991
all T cells	mRNA	HCN3	0.000807119	-0.00231218	0.000285591	0.000998251
all T cells	mRNA	RAB25	0.00659524	-0.0259736	0.0174224	0.00246457
all T cells	mRNA	MEX3A	0.00017319	0.00516214	-0.00143671	-0.00213458
all T cells	mRNA	BGLAP	0.00370711	-0.00294657	0.000457625	0.00313092
all T cells	mRNA	PAQR6	-0.00471259	0.0134803	-0.0242279	-0.00596589
all T cells	mRNA	TSACC	0.00113941	0.00744646	0.00219699	-0.00136963
all T cells	mRNA	C1orf61	-0.0737319	0.0417884	-0.052544	-0.0249507
all T cells	mRNA	IQGAP3	0.00602237	0.00174255	-0.0280044	-0.0220446
all T cells	mRNA	TTC24	-0.0232391	0.17338	0.0372092	0.0319744
all T cells	mRNA	BCAN	-0.00407947	0.00806787	-0.00402544	-0.00672811
all T cells	mRNA	CRABP2	-0.00141989	0.00139221	-0.00825828	0.00076634
all T cells	mRNA	NTRK1	-0.00316311	0.0049454	-0.00545448	-0.00549934
all T cells	mRNA	INSRR	-0.00187436	0.00863576	0.000586558	0.00408753
all T cells	mRNA	PEAR1	0.00308611	-0.000737737	0.000836044	0.00122087
all T cells	mRNA	FCRL5	0.000531024	0.00473944	-0.000377357	-0.000292467
all T cells	mRNA	FCRL3	-0.0313273	0.111018	-0.259152	0.0954155
all T cells	mRNA	FCRL2	-0.000251359	-0.000450363	-0.00455049	0.00172054
all T cells	mRNA	FCRL1	0.00270454	-0.00414163	-0.0228098	0.0264367
all T cells	mRNA	CD5L	0.00019905	0.00632124	-0.000194076	0.00265234
all T cells	mRNA	CD1D	-2.54313e-05	-0.000804948	-0.00590122	0.00440336
all T cells	mRNA	CD1A	0.00236497	0.00476952	-0.000763893	0.00188827
all T cells	mRNA	CD1C	0.00175684	0.00201323	0.00587485	0.00336521
all T cells	mRNA	CD1B	-3.27692e-05	-0.00385192	-0.00148236	-0.000520056
all T cells	mRNA	CD1E	0.000838095	0.00118424	-0.00226709	0.00259432
all T cells	mRNA	OR10K1	0.00205762	0.000997207	-0.00170263	0.000986359
all T cells	mRNA	SPTA1	-0.000203614	-0.00179848	0.00294776	-0.000389823
all T cells	mRNA	FCER1A	-0.00306763	0.00188538	0.000910134	0.00200277
all T cells	mRNA	FCRL6	-0.0553273	0.277387	-0.167732	-0.0788793
all T cells	mRNA	AL590560.2	-0.00634714	0.0139484	0.0142721	0.00470852
all T cells	mRNA	VSIG8	-0.00201363	0.00402932	0.00572104	-0.000968309
all T cells	mRNA	CFAP45	0.000501708	-0.00297781	-0.0123644	-0.00612736
all T cells	mRNA	TAGLN2	0.0567496	-0.00882997	-0.312513	-0.185059
all T cells	mRNA	IGSF9	-0.000347183	-0.00571347	-0.00264586	0.000417599
all T cells	mRNA	SLAMF9	0.00269785	-0.0018877	-0.000293545	-0.00111913
all T cells	mRNA	KCNJ10	-0.00215025	0.000586436	-0.00115035	0.00278473
all T cells	mRNA	KCNJ9	-6.44671e-05	0.00431835	0.00283329	0.00180369
all T cells	mRNA	ATP1A4	0.00297313	-0.00108403	-0.00771585	-0.00486047
all T cells	mRNA	CASQ1	0.0024307	-0.000995435	-0.00539963	0.00107146
all T cells	mRNA	AL139011.2	-0.00547022	-0.00836848	-0.00565629	-0.00378839
all T cells	mRNA	NHLH1	-0.00838997	-0.00189407	0.00230394	-0.00296029
all T cells	mRNA	ITLN1	-0.0146886	0.00496818	-0.00379811	0.00125865
all T cells	mRNA	AL591806.4	0.000636677	-0.00322285	-0.00566766	-0.000515718
all T cells	mRNA	NECTIN4	0.00190541	-0.00031202	-0.0021193	-0.00518145
all T cells	mRNA	ADAMTS4	-0.00135264	0.00995807	-0.00241713	0.00486435
all T cells	mRNA	TOMM40L	-0.00372953	0.0110689	-0.0149672	-0.0163219
all T cells	mRNA	NR1I3	0.00195872	0.00345936	-0.00142041	0.000924381
all T cells	mRNA	PCP4L1	0.00298231	0.00347463	0.00425358	-0.00378003
all T cells	mRNA	CFAP126	0.000554424	0.000770668	0.00538021	0.000489047
all T cells	mRNA	FCGR2A	-0.000309293	0.00458397	-0.00463156	0.000357806
all T cells	mRNA	HSPA6	-0.0171437	0.0263677	-0.0180405	-0.0112561
all T cells	mRNA	FCGR3A	-0.0451325	0.213874	-0.145881	-0.0243386
all T cells	mRNA	FCGR3B	-0.00515945	0.0282799	-0.0159776	-0.0103171
all T cells	mRNA	FCGR2B	-0.00736631	0.0245722	-0.0129577	-0.00641872
all T cells	mRNA	FCRLA	-0.00498535	-0.00019629	0.00341326	0.00106365
all T cells	mRNA	NOS1AP	0.00161791	-0.00118966	0.000905028	-0.000498719
all T cells	mRNA	SH2D1B	-0.0222127	-0.00246697	-0.0830033	0.0865103
all T cells	mRNA	DDR2	-0.00118847	-0.00106988	-0.00324535	-0.00215733
all T cells	mRNA	PBX1	0.00128812	0.00401629	0.0138637	0.00811351
all T cells	mRNA	RXRG	-0.00014341	-0.00243645	0.00201572	-0.00117771
all T cells	mRNA	FAM78B	0.00536369	-9.44631e-05	-0.00408169	0.00256344
all T cells	mRNA	ILDR2	0.0030732	-0.00120247	-0.00422815	-0.00935502
all T cells	mRNA	MAEL	-0.002337	0.0062262	0.00446324	-0.00351033
all T cells	mRNA	CREG1	0.00732853	-0.0101889	0.0247169	0.00987839
all T cells	mRNA	GPR161	-0.0011815	0.00352788	0.00146937	-0.00571571
all T cells	mRNA	TBX19	-0.00155875	0.00185042	-0.00396945	-0.00542354
all T cells	mRNA	XCL2	-0.0981197	0.193099	-0.164844	0.0224135
all T cells	mRNA	XCL1	-0.0778932	0.14246	-0.114116	0.000501355
all T cells	mRNA	ATP1B1	-0.0241176	0.00613547	-0.0624347	0.0110923
all T cells	mRNA	CCDC181	-0.000652783	0.00487675	0.000936129	0.000515448
all T cells	mRNA	SLC19A2	-0.00445603	0.00595091	-0.00273177	-0.000664931
all T cells	mRNA	SELP	0.0106376	0.00562001	-0.0469842	0.0143579
all T cells	mRNA	SELL	0.307427	-0.0397295	0.206216	0.217016
all T cells	mRNA	FMO1	-0.0026339	0.00283148	-0.00474438	-0.00171417
all T cells	mRNA	MYOCOS	0.000516052	-0.000903702	-0.000496363	-0.00038051
all T cells	mRNA	DNM3	0.00987078	-0.00150116	-0.0236855	0.00902484
all T cells	mRNA	TNFSF4	-0.0027648	0.00662248	-0.00510437	-0.00674074
all T cells	mRNA	SERPINC1	0.000467509	-0.00207723	0.000775059	0.00258939
all T cells	mRNA	GPR52	-0.000562745	-0.00034411	-0.00529981	-0.000281067
all T cells	mRNA	TNN	0.00111865	0.00385355	0.00227172	-0.00231173
all T cells	mRNA	SEC16B	0.00316613	-0.00130229	-0.00651257	0.00394699
all T cells	mRNA	CLEC20A	-0.00213641	0.00402789	-0.00129141	-0.00147494
all T cells	mRNA	TEX35	0.000812346	0.00293745	-0.00337497	0.000618283
all T cells	mRNA	AXDND1	-0.00238119	-0.00138853	9.25557256944189e-05	0.0034755
all T cells	mRNA	FAM163A	-1.22885e-05	-0.000807622	0.00511994	0.00126845
all T cells	mRNA	LHX4	0.00301925	-0.00174485	0.00297006	6.90920033238934e-05
all T cells	mRNA	KIAA1614	0.000389906	-0.00254986	-0.00033585	-0.000450068
all T cells	mRNA	IER5	-0.0577516	0.000149478	-0.0434183	-0.0204845
all T cells	mRNA	RGS16	0.0412457	-0.059955	-0.0275509	0.00420924
all T cells	mRNA	LAMC1	-0.00257017	-0.00399014	-0.00194202	-0.00345236
all T cells	mRNA	RGL1	0.0113975	-0.00821598	0.00924103	0.00296635
all T cells	mRNA	APOBEC4	0.00373461	-0.00411933	0.00273354	-0.00439273
all T cells	mRNA	COLGALT2	-0.0117053	0.0200808	-0.0143465	-0.0195828
all T cells	mRNA	SWT1	-0.000148128	-0.0264208	-0.0102334	0.00883949
all T cells	mRNA	HMCN1	0.00109931	-0.00416033	-0.0198128	0.0121042
all T cells	mRNA	PRG4	0.0280719	-0.0373537	-0.0091999	0.00906495
all T cells	mRNA	PDC	0.00168906	0.00246768	0.00013431	-0.00337498
all T cells	mRNA	PTGS2	-0.00350498	0.000200925	-0.00517392	0.00217232
all T cells	mRNA	PLA2G4A	0.00368451	-0.00166795	0.0022083	-0.00129969
all T cells	mRNA	RGS13	-0.00126452	0.0040531	-0.000492901	-0.00363029
all T cells	mRNA	B3GALT2	-0.100204	-0.0406458	-0.0174602	-0.0160006
all T cells	mRNA	CFH	-0.14036	-0.0205882	-0.0625859	-0.086213
all T cells	mRNA	CFHR2	-0.000286195	-0.000277227	0.00221881	0.00400777
all T cells	mRNA	ASPM	-0.0211767	0.0265469	-0.0635641	-0.107778
all T cells	mRNA	CRB1	0.00120653	-0.001456	0.00144708	0.00371559
all T cells	mRNA	C1orf53	0.00198123	0.0144024	-0.0190374	-0.0243732
all T cells	mRNA	ATP6V1G3	0.0043449	-0.003579	0.00791911	0.0109501
all T cells	mRNA	PTPRC	-0.0335465	0.0847233	-0.115692	-0.113392
all T cells	mRNA	NR5A2	-0.00182058	0.00183212	-0.00866303	-0.00567618
all T cells	mRNA	KIF14	-0.0221926	0.0240783	-0.0511553	-0.10216
all T cells	mRNA	CAMSAP2	0.00483125	-0.00745584	-0.00133496	0.00474653
all T cells	mRNA	GPR25	-0.0268551	-0.0473782	-0.0362286	-0.0512514
all T cells	mRNA	INAVA	-0.00152409	5.2408992930821e-05	-0.000605926	-0.0030906
all T cells	mRNA	ASCL5	0.00144087	0.00265577	0.00431742	0.00106079
all T cells	mRNA	IGFN1	0.00295919	0.00112192	-0.00200499	-0.00171058
all T cells	mRNA	TNNT2	0.00132371	0.00567788	0.00165965	-0.00222727
all T cells	mRNA	PHLDA3	-0.00645901	-0.00404157	-0.0131467	-0.0121853
all T cells	mRNA	NAV1	0.00428737	-0.000209473	0.0121963	0.0023956
all T cells	mRNA	SHISA4	-0.00491832	0.00454521	-0.00436049	0.00104028
all T cells	mRNA	ELF3	0.00114271	-0.00241238	0.00192151	0.00287884
all T cells	mRNA	GPR37L1	-0.00266717	-0.00374487	-0.00420012	-0.0015886
all T cells	mRNA	LGR6	-0.0360738	0.0894233	-0.0649406	-0.0332425
all T cells	mRNA	SYT2	0.00161791	0.00666946	-0.00229869	-0.00204968
all T cells	mRNA	PPFIA4	0.00132318	0.00184591	0.0028097	0.0010876
all T cells	mRNA	CHIT1	-0.00138691	-0.00343896	-0.0072932	0.00350654
all T cells	mRNA	FMOD	-0.00124616	-0.0050698	-0.00259089	0.00216128
all T cells	mRNA	PRELP	0.00289318	0.00627126	-0.00131234	-0.00487907
all T cells	mRNA	SOX13	-0.0247118	0.0294544	-0.0186251	-0.0304353
all T cells	mRNA	ETNK2	-0.00343213	0.00435661	0.00586209	-0.00377314
all T cells	mRNA	KISS1	-0.0323943	-0.0058558	0.0022428	-0.00300671
all T cells	mRNA	GOLT1A	-0.000496777	-0.00182417	0.0110139	0.00484419
all T cells	mRNA	PLEKHA6	0.00595643	-0.00358396	0.0113469	0.00686203
all T cells	mRNA	LRRN2	-0.000430734	-0.0017235	0.00103509	0.000859076
all T cells	mRNA	NFASC	-0.00183659	0.00125335	0.000605045	-0.00159015
all T cells	mRNA	CNTN2	-0.000436967	0.00222617	0.00463894	0.000921864
all T cells	mRNA	TMEM81	-0.00198042	0.00204429	-0.000297078	-0.000627231
all T cells	mRNA	TMCC2	-0.00684268	0.00201413	-0.0197081	-0.0180261
all T cells	mRNA	LEMD1	-0.00665984	0.0102787	-0.0112319	0.00159599
all T cells	mRNA	BLACAT1	0.00155856	-0.00201486	-0.00402061	-0.000474783
all T cells	mRNA	CDK18	-0.00880253	0.0201564	0.0185977	0.0142818
all T cells	mRNA	MFSD4A	0.00684552	0.00178755	0.0216946	0.0133571
all T cells	mRNA	SLC45A3	-0.00077805	0.00656642	-0.000843567	-0.00329087
all T cells	mRNA	PM20D1	-0.00373722	0.00450462	-0.00325665	0.00545328
all T cells	mRNA	RAB7B	0.00349633	-0.0007723	0.000656559	0.00191252
all T cells	mRNA	RHEX	0.000480274	-0.000424358	-0.00347222	0.00286403
all T cells	mRNA	FAM72A	-0.00279	0.00426709	-0.034843	-0.0280206
all T cells	mRNA	DYRK3	-0.01031	-0.00335674	-0.00350177	-0.00874226
all T cells	mRNA	MAPKAPK2	-0.0411722	0.0208464	-0.0505845	-0.0297451
all T cells	mRNA	IL10	-0.0358752	0.0146001	-0.0249716	-0.0304218
all T cells	mRNA	IL20	-0.00247461	0.00121652	-0.00447874	0.00284628
all T cells	mRNA	IL24	-0.00393584	-0.00198426	0.00224655	0.00209683
all T cells	mRNA	PIGR	-0.00505153	-0.00381361	-0.000738858	0.00021299
all T cells	mRNA	PFKFB2	-0.00367221	0.0142204	0.0140495	0.00884032
all T cells	mRNA	C4BPB	0.00518609	-0.000576565	0.0261652	0.0153442
all T cells	mRNA	C4BPA	NA	NA	NA	NA
all T cells	mRNA	CR2	-0.00276957	0.0167045	0.0266673	0.0177344
all T cells	mRNA	CD34	0.00151254	-0.00175802	-0.00705749	0.00391182
all T cells	mRNA	PLXNA2	-0.00752041	0.00794012	-0.00269677	-0.00542211
all T cells	mRNA	LAMB3	-0.00284726	0.00254321	-0.0115853	-0.00717678
all T cells	mRNA	HSD11B1	-0.0268172	-0.0375933	-0.0445842	-0.0452863
all T cells	mRNA	IRF6	-0.000636483	0.00624392	0.00407466	0.00570171
all T cells	mRNA	SYT14	-0.001802	-0.00326126	0.00136096	0.00269245
all T cells	mRNA	HHAT	-0.00587724	0.00927308	-0.0329092	-0.0242513
all T cells	mRNA	SLC30A1	-0.0102397	0.00685857	-0.0101915	-0.00782266
all T cells	mRNA	NENF	0.0106506	0.00634934	0.00513578	-0.00821844
all T cells	mRNA	ATF3	-0.0442856	0.00793717	-0.022425	-0.0209441
all T cells	mRNA	BATF3	-0.00380556	0.0107029	-0.0174252	-0.00709043
all T cells	mRNA	PROX1	0.00400999	-0.000621796	-0.000518402	-0.00115909
all T cells	mRNA	PTPN14	-0.000137499	0.00435156	-0.010953	0.00174196
all T cells	mRNA	CENPF	-0.00175354	0.0289626	-0.078844	-0.123713
all T cells	mRNA	KCTD3	0.00564037	-0.00501635	0.00872653	0.00440432
all T cells	mRNA	SPATA17	0.00190481	0.00224894	-0.00113312	-0.004792
all T cells	mRNA	TGFB2	-0.00778392	-0.00236485	0.00261148	-0.000982578
all T cells	mRNA	ZC3H11B	-0.000340156	0.00397846	-0.0115864	-0.00127454
all T cells	mRNA	MARK1	-0.000406613	-0.0032842	-0.00405277	-0.00312666
all T cells	mRNA	C1orf115	0.0047773	-0.00742134	0.00282066	-0.00111229
all T cells	mRNA	MTARC1	0.000184903	-0.000909094	-0.00313049	0.00486689
all T cells	mRNA	HLX	-0.0048799	0.00203129	-0.00396985	0.00290314
all T cells	mRNA	HHIPL2	0.000295821	-0.000572234	0.00301873	-0.00163188
all T cells	mRNA	FAM177B	4.38850542718544e-05	-0.000512664	0.000721925	0.00322763
all T cells	mRNA	DISP1	-0.00381342	0.00868589	-0.0100288	0.00143867
all T cells	mRNA	TLR5	0.024808	-0.000814813	-0.0202002	0.0168118
all T cells	mRNA	CAPN8	0.00213009	-0.000333371	-0.00736568	0.000457882
all T cells	mRNA	DNAH14	0.00164955	0.00164081	-0.00542558	0.00189845
all T cells	mRNA	ENAH	-1.93345e-05	0.00247493	0.000463704	-0.000553268
all T cells	mRNA	EPHX1	-0.0103261	0.0378616	0.0155947	0.0125933
all T cells	mRNA	LEFTY1	-0.00501713	0.0106438	0.00541849	0.00139888
all T cells	mRNA	LEFTY2	0.00227004	0.00924595	0.00675012	0.00151517
all T cells	mRNA	H3-3A	-0.0164123	0.0651751	-0.192704	-0.099459
all T cells	mRNA	MIXL1	0.00104183	-0.000267806	-0.00158354	-0.00266447
all T cells	mRNA	STUM	0.00244004	-0.000206056	-0.00148646	-0.00128257
all T cells	mRNA	CDC42BPA	0.00443346	0.00208153	-0.00355222	0.00353152
all T cells	mRNA	WNT9A	-0.00548764	0.00965323	-0.00344475	-0.00861537
all T cells	mRNA	WNT3A	0.000995166	0.00121189	-0.00212335	-0.000535784
all T cells	mRNA	GJC2	0.00112574	0.00919207	0.00179454	-0.000761951
all T cells	mRNA	IBA57	-0.00242389	-0.00213578	-0.00224945	-0.00352673
all T cells	mRNA	OBSCN	0.0145251	-0.000218965	0.0448483	0.0161381
all T cells	mRNA	TRIM17	-0.0156418	0.0201775	0.00450994	0.00373654
all T cells	mRNA	H2BU1	0.00545818	-0.00418063	-0.0183214	-0.0130443
all T cells	mRNA	RHOU	-0.0125315	0.0158903	-0.0147221	-0.0457475
all T cells	mRNA	CCSAP	-0.00467676	-0.0104566	-0.0193579	-0.0229656
all T cells	mRNA	ACTA1	2.67002313518922e-06	-9.30857e-05	-5.86991e-05	-0.00226816
all T cells	mRNA	ABCB10	0.00264864	0.00566053	-0.0206851	-0.014824
all T cells	mRNA	GALNT2	0.00302826	0.091891	0.0455232	0.0568186
all T cells	mRNA	PGBD5	-0.00769165	-0.00381941	-0.000575876	-0.000717302
all T cells	mRNA	CAPN9	0.00163759	-0.00151635	0.00396864	-0.000864171
all T cells	mRNA	C1orf198	0.00261276	0.00244145	-0.000816556	0.00510201
all T cells	mRNA	EGLN1	0.000491447	0.000957195	-0.00973077	-0.0127082
all T cells	mRNA	TSNAX-DISC1	-0.00265927	0.00182658	-0.0029528	-0.00126531
all T cells	mRNA	DISC1	0.00159734	-0.00213685	0.0041458	0.00129455
all T cells	mRNA	SIPA1L2	-0.0200491	-0.00203494	-0.00889638	-0.0195564
all T cells	mRNA	PCNX2	-0.00449946	0.000895241	-0.0205902	-0.0222684
all T cells	mRNA	MAP3K21	-0.00419837	-0.00111516	0.00151142	-0.000188214
all T cells	mRNA	KCNK1	0.00654223	-0.00255692	-0.0130038	-0.00985781
all T cells	mRNA	SLC35F3	0.0049044	-0.00823017	-0.0082731	-0.00105919
all T cells	mRNA	TBCE	0.00557275	-0.00548347	-0.0129359	-0.0123211
all T cells	mRNA	GNG4	0.0145974	-0.0021632	-0.0235245	-0.0219605
all T cells	mRNA	NID1	0.00203665	-0.000514486	-0.00582047	-0.00828438
all T cells	mRNA	GPR137B	-0.0057966	0.016924	-0.0214142	-0.0175286
all T cells	mRNA	ACTN2	-0.000684987	0.00399567	0.00569737	0.00211475
all T cells	mRNA	MT1HL1	0.00227999	0.00262443	-0.00279297	-0.00242143
all T cells	mRNA	RYR2	0.00108151	0.0046446	-0.0119875	-0.0078746
all T cells	mRNA	CHRM3	0.00358191	0.00205042	0.00278269	0.00685782
all T cells	mRNA	RGS7	0.00291578	-0.0028981	0.000457397	0.00276068
all T cells	mRNA	KMO	0.00275679	-0.000773265	0.00161796	-0.0034771
all T cells	mRNA	OPN3	0.000933796	0.0113603	0.00741575	-0.000194827
all T cells	mRNA	WDR64	-0.00587196	0.00307138	0.00286762	0.00400447
all T cells	mRNA	EXO1	0.0256927	0.0384675	-0.0544322	-0.0885212
all T cells	mRNA	MAP1LC3C	0.000457945	-0.00145339	0.00103604	-0.000481723
all T cells	mRNA	CATSPERE	-0.00348432	-0.000575221	0.00138325	0.00278742
all T cells	mRNA	ZNF670	0.00771344	0.00143832	-0.00234752	-0.000977318
all T cells	mRNA	ZNF496	-0.00293489	0.0539385	0.0248276	0.023951
all T cells	mRNA	OR2B11	0.00140965	-0.00135754	0.00165974	0.00354768
all T cells	mRNA	GCSAML	-0.000329748	-0.00167726	0.00594153	0.00402601
all T cells	mRNA	OR2C3	0.00160118	0.000487152	-0.00234138	0.00291146
all T cells	mRNA	TRIM58	0.00355126	0.00199296	-0.000782045	0.000960918
all T cells	mRNA	OR2W3	0.00215775	-0.00052503	-6.09211e-05	-0.000962985
all T cells	mRNA	OR2T8	-0.0151477	-0.00167109	0.000586105	0.00137144
all T cells	mRNA	OR2L8	0.000189036	-0.00366426	0.00165766	0.00217745
all T cells	mRNA	OR2AK2	-0.000722754	-0.00481626	0.002022	0.00319372
all T cells	mRNA	OR2L5	0.00155833	0.00124979	0.00315103	0.00168207
all T cells	mRNA	OR2L2	0.00197605	-0.00243641	0.00425822	0.00172322
all T cells	mRNA	OR2L13	0.00200269	-1.43442e-06	0.00253715	0.00112451
all T cells	mRNA	OR2M3	-0.000485187	-0.000863793	0.00155394	-0.000564697
all T cells	mRNA	OR2T2	0.000138282	0.000464782	0.00358769	0.00236341
all T cells	mRNA	OR2G6	-0.00436419	-0.00435892	0.00125725	0.00167723
all T cells	mRNA	LYPD8	0.00206572	0.00318933	-0.00245372	0.00232082
all T cells	mRNA	SH3BP5L	-0.00331086	-0.00074104	-0.00693201	-0.0117443
all T cells	mRNA	FAM110C	0.00217226	0.0015971	-0.0287509	-0.00562537
all T cells	mRNA	ALKAL2	-0.00119727	0.00533086	0.00158511	0.00222392
all T cells	mRNA	SNTG2	0.00180552	0.00756365	0.0132093	0.00979476
all T cells	mRNA	TPO	-0.021703	-0.0230099	-0.0374647	-0.0289797
all T cells	mRNA	PXDN	0.000628322	0.0126204	0.00272472	-0.00109821
all T cells	mRNA	MYT1L	-2.64442e-05	0.00870236	0.0115068	0.00863155
all T cells	mRNA	AC108488.2	0.0012061	0.0407456	0.039924	0.0309119
all T cells	mRNA	COLEC11	0.00439211	-0.000510505	0.00641738	0.00571313
all T cells	mRNA	MBOAT2	0.00136782	0.00325004	-0.00834571	-0.0065687
all T cells	mRNA	ASAP2	0.000489327	-0.00101356	-0.00203361	0.00067268
all T cells	mRNA	GRHL1	-0.0129541	-0.000426644	-0.00604928	-0.00196411
all T cells	mRNA	RRM2	0.0163544	0.073031	-0.100188	-0.173382
all T cells	mRNA	ATP6V1C2	-0.00451909	0.00198557	-0.00787581	-0.0104925
all T cells	mRNA	C2orf50	0.00710374	-0.00489973	0.00263289	0.00519017
all T cells	mRNA	GREB1	-0.00156411	0.0088197	-0.0106132	-0.00513881
all T cells	mRNA	MYCN	0.00188985	-0.00248904	-9.98982e-05	0.00192516
all T cells	mRNA	NT5C1B-RDH14	0.00225734	-0.00254192	-0.00625635	-0.0053674
all T cells	mRNA	NT5C1B	-0.000822752	0.00014105	0.000663005	0.00373298
all T cells	mRNA	MATN3	-0.000100067	-0.000362716	-0.000259755	-0.00712194
all T cells	mRNA	SDC1	0.00241244	-0.00210673	0.00111914	0.00165242
all T cells	mRNA	RHOB	0.00867681	0.0300463	-0.0154859	0.00521747
all T cells	mRNA	GDF7	0.00276143	-0.00560502	-0.00174168	-0.00320368
all T cells	mRNA	TDRD15	0.00136742	0.00027085	-0.0075182	-0.00507864
all T cells	mRNA	KLHL29	0.00475388	-0.00453411	0.0170064	0.00877794
all T cells	mRNA	MFSD2B	-0.00106356	-0.00197063	0.00242179	0.00104954
all T cells	mRNA	FKBP1B	0.000342442	0.0185062	-0.019406	-0.0152276
all T cells	mRNA	TP53I3	-0.000943235	0.0111051	-0.0169688	-0.0144486
all T cells	mRNA	PFN4	-0.0048215	0.00795036	0.000596028	0.00262752
all T cells	mRNA	EFR3B	-0.000705913	-0.000735591	0.00340674	0.00024876
all T cells	mRNA	KIF3C	-0.00257995	0.00269621	-0.00588704	-0.00690704
all T cells	mRNA	GAREM2	-0.000742982	0.000933577	0.00421068	-0.00225709
all T cells	mRNA	ADGRF3	0.00610964	-0.000430254	0.00622784	0.00517398
all T cells	mRNA	DRC1	0.00188484	0.00094352	-0.00743258	-0.00466853
all T cells	mRNA	OTOF	-0.00108687	0.0247905	-0.0447531	-0.0599113
all T cells	mRNA	CENPA	-0.00351001	0.00657878	-0.0269272	-0.0518691
all T cells	mRNA	EMILIN1	-0.00439806	-0.000398939	0.0014282	-0.00344085
all T cells	mRNA	ABHD1	-0.0026822	0.00154692	0.00326652	0.00610869
all T cells	mRNA	TCF23	-0.00236498	0.000596863	-0.00581772	-0.000436693
all T cells	mRNA	DNAJC5G	0.00156848	0.00223251	0.00254642	-0.00272075
all T cells	mRNA	TRIM54	-0.00434702	0.0146574	-0.0085084	0.00224863
all T cells	mRNA	UCN	0.00251655	-0.00118347	5.01593408545956e-05	0.0014294
all T cells	mRNA	ZNF513	-0.00214788	-0.000175592	-0.00229495	-0.0035018
all T cells	mRNA	IFT172	-0.00799984	0.0254711	0.00370091	-0.00378384
all T cells	mRNA	CCDC121	0.0067827	-0.00504966	0.00253738	0.00610681
all T cells	mRNA	PLB1	-0.00334205	-0.010684	0.000476995	0.00530833
all T cells	mRNA	SPDYA	0.00127378	-0.00103349	-0.00849125	-0.00628413
all T cells	mRNA	PCARE	NA	NA	NA	NA
all T cells	mRNA	ALK	0.00183088	0.00163719	0.00476117	0.00128651
all T cells	mRNA	GALNT14	0.00189093	-0.000808456	0.00146051	-0.00200249
all T cells	mRNA	CAPN14	-0.000102774	0.00100087	-0.00290986	0.00259285
all T cells	mRNA	XDH	0.00255889	-0.00198217	0.000228197	-0.0040255
all T cells	mRNA	NLRC4	-0.00245948	-0.00432439	0.00146763	0.000764546
all T cells	mRNA	LTBP1	-0.00192658	0.00772156	-0.0102344	-0.000545074
all T cells	mRNA	CRIM1	-0.0245488	0.0243742	-0.0232458	-0.0230113
all T cells	mRNA	FEZ2	-0.00574656	0.00509751	-0.0133406	-0.00967209
all T cells	mRNA	VIT	-0.00768595	0.0257333	-0.019148	-0.000671396
all T cells	mRNA	QPCT	-0.00450699	7.91627220332389e-05	-0.00587932	0.0010455
all T cells	mRNA	DHX57	0.00125798	0.00539527	-0.0126239	-0.0226055
all T cells	mRNA	ARHGEF33	-0.00207833	-0.000325825	0.00267456	0.0012412
all T cells	mRNA	CDKL4	0.00246088	-0.00111677	-0.0271521	0.0158196
all T cells	mRNA	MAP4K3	-0.00113652	-0.00441606	-0.00696958	-0.00186197
all T cells	mRNA	TMEM178A	0.00148886	0.00137536	0.00255551	0.00346611
all T cells	mRNA	SLC8A1	-0.00094989	0.00163021	-0.00364631	0.00731386
all T cells	mRNA	OXER1	0.00443698	-0.000618811	-0.00472315	-0.00337619
all T cells	mRNA	HAAO	0.000219015	4.26152244762467e-05	-0.00305372	0.00347509
all T cells	mRNA	PLEKHH2	0.00412817	0.00293555	0.012131	0.00758929
all T cells	mRNA	ABCG8	0.00118824	-0.000379303	0.00399704	0.000276785
all T cells	mRNA	AC013717.1	-0.000476734	-0.000264505	0.00383184	0.000246386
all T cells	mRNA	SLC3A1	-0.000193534	0.00440511	0.00832513	0.00162577
all T cells	mRNA	SIX3	0.000956157	0.00158246	-0.000737074	-2.40165e-05
all T cells	mRNA	PRKCE	-0.0174166	0.0110137	-0.00571064	-0.0102882
all T cells	mRNA	EPAS1	-0.00818833	0.0063818	-0.0165524	-0.00529973
all T cells	mRNA	RHOQ	-0.0123733	0.0118013	-0.0168096	-0.0016999
all T cells	mRNA	STPG4	-0.00456805	-0.00334463	-0.00043666	0.00049036
all T cells	mRNA	EPCAM	0.00366339	0.00112631	-0.00623819	0.000864412
all T cells	mRNA	KCNK12	0.00834624	-0.00243237	-0.00714115	-0.00122133
all T cells	mRNA	STON1	-0.0175112	-0.00538919	-0.0133265	-0.0113579
all T cells	mRNA	NRXN1	-0.00101736	0.000349062	0.00631905	0.0027068
all T cells	mRNA	GPR75	-0.000781262	0.00110693	-0.00198858	0.000381324
all T cells	mRNA	TSPYL6	0.00304566	0.00311176	-0.00114503	0.0010593
all T cells	mRNA	C2orf73	0.00146739	0.000969861	0.00245656	-0.00329468
all T cells	mRNA	EML6	-0.00383001	0.00227994	-0.0102101	-0.00214303
all T cells	mRNA	CLHC1	0.00510395	0.000241685	0.00178721	-0.00711316
all T cells	mRNA	BCL11A	-0.00217802	0.00424056	0.0062156	0.00300636
all T cells	mRNA	TMEM17	-0.0039753	0.0151247	-0.0103908	-0.00733651
all T cells	mRNA	OTX1	-0.0036189	0.00278579	-0.00267091	-0.00267311
all T cells	mRNA	LGALSL	-0.0036177	-0.000369747	-0.00291838	0.000577445
all T cells	mRNA	SPRED2	-0.00696294	0.00436108	-0.0161906	-0.00243658
all T cells	mRNA	MEIS1	-0.00330086	-0.00168086	-0.00472131	-0.000600479
all T cells	mRNA	AC017083.3	0.00277493	0.00106238	0.00206706	0.00184683
all T cells	mRNA	CNRIP1	0.000760424	0.000322013	-0.000800392	0.00111768
all T cells	mRNA	PLEK	-0.219514	0.29501	-0.172319	-0.175249
all T cells	mRNA	ANTXR1	0.00182444	-0.000260215	-0.000163985	0.00307307
all T cells	mRNA	ASPRV1	0.0010224	0.00295715	-0.00252644	-0.00304468
all T cells	mRNA	TGFA	-0.0312362	-0.00673605	0.00162709	0.000500851
all T cells	mRNA	ADD2	0.00881169	0.0183331	0.0502212	0.0385795
all T cells	mRNA	CLEC4F	-0.00316183	-0.000979874	-0.00136459	-0.00320501
all T cells	mRNA	AC007040.2	-0.0184494	-0.00182612	0.00281553	-0.00148032
all T cells	mRNA	ANKRD53	0.00128041	-0.000619521	-0.00334869	-0.00193568
all T cells	mRNA	PAIP2B	0.00609078	0.00658383	0.0196203	0.00860566
all T cells	mRNA	SPR	-0.00320439	0.00844204	-0.000879942	-0.0121173
all T cells	mRNA	ACTG2	0.00105715	-0.00252643	-0.0417835	0.00785135
all T cells	mRNA	TET3	0.000285619	0.0149151	-0.00953148	0.00502698
all T cells	mRNA	AC006030.1	0.00213022	-0.00186676	0.00038723	6.11186096817964e-06
all T cells	mRNA	SLC4A5	0.00798827	-0.00683351	0.00654357	0.00840915
all T cells	mRNA	C2orf81	0.00102356	-0.00087624	0.00841622	0.00473737
all T cells	mRNA	RTKN	-0.00773088	0.00652001	-0.0175188	0.00163654
all T cells	mRNA	INO80B-WBP1	-0.00103985	0.00295169	-0.00152353	0.00202457
all T cells	mRNA	LBX2	-0.0113949	0.0147923	-0.0179025	0.00184192
all T cells	mRNA	DQX1	0.00193151	0.00113518	-0.00377771	0.00303232
all T cells	mRNA	LOXL3	0.000332053	0.00218523	-0.00332191	-0.00547299
all T cells	mRNA	M1AP	0.00367563	-0.000220679	0.0053963	0.00288374
all T cells	mRNA	TACR1	0.00016673	0.00524021	0.000382357	-0.00569413
all T cells	mRNA	EVA1A	0.00366057	0.0101656	-0.000364955	0.00177261
all T cells	mRNA	LRRTM4	0.00136736	0.000959053	-0.00178603	-0.00517171
all T cells	mRNA	DNAH6	0.0156972	0.0258621	0.0687823	0.0414224
all T cells	mRNA	TCF7L1	0.00318129	-0.00183537	0.00641618	0.0041772
all T cells	mRNA	ELMOD3	0.0114122	-0.00510768	-0.016197	-0.00809031
all T cells	mRNA	SH2D6	0.00323275	-0.00259983	-0.00293294	-0.00035078
all T cells	mRNA	GNLY	-0.134586	0.273764	-0.109614	-0.155412
all T cells	mRNA	ATOH8	-0.019164	-0.00282286	-0.00179696	-0.00236087
all T cells	mRNA	RNF103-CHMP3	0.000947059	0.00557604	0.00621677	0.00348058
all T cells	mRNA	CD8A	-0.218627	0.750006	-0.0211624	-0.0916729
all T cells	mRNA	CD8B	-0.124854	0.770012	0.0550175	-0.0287901
all T cells	mRNA	RGPD1	-0.00490556	0.00437068	-0.000142784	0.00161806
all T cells	mRNA	PLGLB1	0.000901539	0.00156126	-0.00194378	0.00116426
all T cells	mRNA	IGKV3OR2-268	-0.00462572	-0.0130839	-0.0434934	-0.0123737
all T cells	mRNA	PLGLB2	0.00232692	0.007445	-0.00481446	0.00168887
all T cells	mRNA	RGPD2	0.00855704	-0.0121415	-0.0108235	0.00548048
all T cells	mRNA	SMYD1	-0.000199566	-0.00227028	0.00256098	0.0021597
all T cells	mRNA	THNSL2	0.0037924	0.00234559	0.0190756	0.0135191
all T cells	mRNA	IGKV5-2	0.00356294	-0.00056218	0.00105456	0.00245815
all T cells	mRNA	IGKV7-3	-0.00239436	0.0026291	0.00357461	-0.00942436
all T cells	mRNA	IGKV2-4	0.000157347	-0.00729325	0.00207292	0.000863159
all T cells	mRNA	IGKV1-5	-0.011018	-0.00601376	0.00192813	0.000453438
all T cells	mRNA	IGKV1-6	-0.00562033	0.000201104	-0.00069737	0.00422216
all T cells	mRNA	IGKV3-7	0.00186609	-0.00130475	0.000456806	-0.00140407
all T cells	mRNA	IGKV1-8	-0.000922081	-0.000251349	0.00311643	0.000966337
all T cells	mRNA	IGKV1-9	-0.0057388	-0.00210123	0.00419632	0.00484861
all T cells	mRNA	IGKV3-11	-0.0092407	-0.00433283	0.00533865	0.0118865
all T cells	mRNA	IGKV1-12	-0.00117519	-0.000883962	-0.00437157	0.00250032
all T cells	mRNA	IGKV1-13	-0.00107126	0.0056248	0.00294237	0.000711802
all T cells	mRNA	IGKV3-15	-0.0110982	-0.00590544	-0.0006012	0.00496363
all T cells	mRNA	IGKV1-16	-0.00383091	0.000125489	-0.00191051	-0.0021622
all T cells	mRNA	IGKV1-17	-0.00811352	-0.000546701	0.000829593	-0.00805576
all T cells	mRNA	IGKV2-18	-0.000312725	0.001178	0.00284963	0.00611463
all T cells	mRNA	IGKV3-20	-0.012126	-0.0118058	0.00390779	0.00193694
all T cells	mRNA	IGKV6-21	-0.00681681	0.00653801	-0.00744611	-0.00420052
all T cells	mRNA	IGKV2-24	-0.00802104	-0.00136644	-0.00101299	-0.00698939
all T cells	mRNA	IGKV2-26	0.000793915	-0.0017112	-0.00223848	-0.000348092
all T cells	mRNA	IGKV1-27	-0.0131747	-0.00397358	0.00765661	-0.00102807
all T cells	mRNA	IGKV2-29	-0.00305654	0.00352285	-9.28773e-06	0.00516156
all T cells	mRNA	IGKV3-31	NA	NA	NA	NA
all T cells	mRNA	IGKV1-33	-0.000829085	0.00290188	0.002488	-0.00142384
all T cells	mRNA	IGKV1-37	NA	NA	NA	NA
all T cells	mRNA	IGKV1-39	-0.00611416	-0.00358866	0.00199431	-0.00221284
all T cells	mRNA	IGKV2D-40	0.00147446	0.00012914	0.0019531	0.000819456
all T cells	mRNA	IGKV1D-39	-0.000416987	-0.00119488	-0.00120451	-0.00490549
all T cells	mRNA	IGKV1D-33	-0.00184042	-0.00274361	0.000978867	0.00221536
all T cells	mRNA	IGKV2D-30	0.00234776	-0.00211687	0.00413259	0.00402623
all T cells	mRNA	IGKV2D-29	-1.60842e-05	0.00540736	0.00271885	0.00552222
all T cells	mRNA	IGKV2D-28	0.00203842	-0.00152811	0.00106146	-0.00162579
all T cells	mRNA	IGKV1D-27	0.00167165	-0.00146218	0.00174361	-0.00181963
all T cells	mRNA	IGKV2D-26	-0.00488745	0.00201617	0.000250639	0.00246884
all T cells	mRNA	IGKV2D-24	-0.00509125	0.00271878	-0.00285286	0.00492677
all T cells	mRNA	IGKV6D-21	0.00228025	0.00285636	-0.00131762	-0.000814798
all T cells	mRNA	IGKV3D-20	-0.0122371	0.000750733	-0.00284227	-0.00724613
all T cells	mRNA	IGKV6D-41	-0.000153562	0.0031659	0.00196057	0.000326193
all T cells	mRNA	IGKV1D-17	-0.00254409	0.00516657	0.00335086	0.00747347
all T cells	mRNA	IGKV1D-16	0.00049561	-0.00356576	0.00226391	-0.00110592
all T cells	mRNA	IGKV3D-15	0.00115881	-0.00384272	-0.00138386	-0.00507964
all T cells	mRNA	IGKV1D-13	-0.00456559	-0.00674634	0.00150631	0.00318698
all T cells	mRNA	IGKV1D-12	-0.00427197	0.00508495	0.000161666	0.00245888
all T cells	mRNA	IGKV3D-11	0.00152042	-0.00372592	-0.0006759	0.00413284
all T cells	mRNA	IGKV1D-43	-0.00234228	0.00263049	0.00413426	-0.00338333
all T cells	mRNA	IGKV1D-8	-0.00621834	-0.000398506	0.00333661	0.00266223
all T cells	mRNA	IGKV1OR2-1	0.00108241	-0.00212238	-0.00410493	0.000657879
all T cells	mRNA	MAL	0.201007	-0.169731	0.135482	0.154354
all T cells	mRNA	AC092835.1	-0.0115736	0.00156927	0.0023989	-0.00371993
all T cells	mRNA	PROM2	-0.0051949	0.00327302	-4.54629e-05	-0.00698607
all T cells	mRNA	ADRA2B	0.00286974	0.00451376	-0.00317826	0.0018813
all T cells	mRNA	ASTL	-0.00391546	0.00903807	-0.00684325	-0.00359113
all T cells	mRNA	CNNM4	-0.00604062	0.00979685	-0.0108521	-0.00761784
all T cells	mRNA	ANKRD23	0.00170979	0.00391536	-0.00844416	-0.00339929
all T cells	mRNA	SEMA4C	0.00332226	0.00371764	-0.0110301	-0.0140269
all T cells	mRNA	FAM178B	0.00137813	0.0140275	0.0209221	0.0102036
all T cells	mRNA	IGKV1OR2-3	0.000987173	-0.00417093	0.00197735	-0.00553489
all T cells	mRNA	C2orf92	-0.00412536	0.00357252	0.00366736	0.00833362
all T cells	mRNA	KIAA1211L	-0.00125888	0.00727005	0.00111471	-0.00769213
all T cells	mRNA	AC079447.1	0.0044882	0.000743196	-0.00450768	-0.00302952
all T cells	mRNA	C2orf15	-0.00289463	-0.00114417	0.0109458	0.000401746
all T cells	mRNA	AC092587.1	-0.00144486	0.00466313	-0.00528972	-0.00552889
all T cells	mRNA	LYG2	0.00167512	-0.00281659	-0.00289099	0.00659521
all T cells	mRNA	LYG1	-0.000259967	0.00332922	-0.00324018	0.000260949
all T cells	mRNA	LONRF2	0.00431636	-0.000179067	-0.00618408	-0.00253144
all T cells	mRNA	CHST10	-0.0136706	0.0221552	0.000647536	-0.00644613
all T cells	mRNA	NPAS2	0.00142801	0.00589719	0.0165594	0.0122313
all T cells	mRNA	TBC1D8	-0.00106066	0.00196597	0.00162028	0.000517267
all T cells	mRNA	CREG2	-0.00696391	-0.0148225	-0.0318653	-0.00846371
all T cells	mRNA	RFX8	0.0159911	-0.00499578	-0.0286525	-0.00526484
all T cells	mRNA	IL1R1	-0.0288101	-0.0328136	-0.0371118	0.00379466
all T cells	mRNA	IL1RL2	-0.00387662	-0.00519441	-0.00287162	-0.000673263
all T cells	mRNA	IL1RL1	-0.0385428	-0.00316277	-0.00034633	-0.010909
all T cells	mRNA	SLC9A4	NA	NA	NA	NA
all T cells	mRNA	TGFBRAP1	-0.00938348	0.0057426	-0.00643596	-0.0155703
all T cells	mRNA	RGPD3	0.00193781	-0.000631713	0.00417182	0.00159504
all T cells	mRNA	RGPD4	-0.00107165	0.00133602	-0.000138655	-0.00264284
all T cells	mRNA	SH3RF3	0.00031195	0.00853129	0.0168178	0.0161627
all T cells	mRNA	SEPTIN10	0.0501155	-0.0373773	-0.0479607	-0.00252725
all T cells	mRNA	SOWAHC	0.00996774	-0.00570593	-0.0164924	0.00181934
all T cells	mRNA	RGPD5	4.50265756603356e-05	-0.00320239	0.00179262	-0.0002409
all T cells	mRNA	AC013271.1	0.00055321	0.00059472	-0.0026856	-0.00216529
all T cells	mRNA	MALL	0.0023941	0.00477651	-5.5627e-05	0.000995644
all T cells	mRNA	NPHP1	-0.00631994	0.0106605	0.00108689	0.0038878
all T cells	mRNA	ACOXL	0.00139207	0.000513318	-0.00241335	-0.00233204
all T cells	mRNA	MERTK	-0.000180102	-0.00144495	0.00322143	0.00121692
all T cells	mRNA	RGPD8	-0.000994945	0.00421283	-0.00715146	-0.00393478
all T cells	mRNA	NT5DC4	-0.00220328	-0.00156508	5.0811636770991e-05	-0.00381354
all T cells	mRNA	IL1B	0.00395648	-0.00354015	0.000252818	0.0019204
all T cells	mRNA	IL36A	0.00347168	-0.00420654	0.00395189	0.00130082
all T cells	mRNA	IL1RN	0.00221288	-0.000106133	-0.00357449	0.00471719
all T cells	mRNA	IGKV1OR2-108	-0.00120343	-0.00415458	0.000863811	-0.00221625
all T cells	mRNA	FOXD4L1	0.00405456	0.00233781	-0.00499	-0.00783598
all T cells	mRNA	DPP10	NA	NA	NA	NA
all T cells	mRNA	MARCO	-0.00205339	-0.00271886	-0.000529008	-0.00186326
all T cells	mRNA	STEAP3	0.000729993	0.00335483	-0.00612435	0.00517884
all T cells	mRNA	TMEM37	0.0041887	-0.00286125	0.00932271	0.00717976
all T cells	mRNA	SCTR	NA	NA	NA	NA
all T cells	mRNA	INHBB	0.000939036	0.00203208	0.000599523	0.00055293
all T cells	mRNA	TFCP2L1	-0.00218608	0.00439259	-0.0029854	-0.00359001
all T cells	mRNA	CYP27C1	-0.00824354	-0.00236602	-0.006727	-0.000414288
all T cells	mRNA	PROC	-0.000786429	-0.00194141	-0.000182577	0.00125833
all T cells	mRNA	MYO7B	0.0046101	0.00197583	0.00174565	0.00775547
all T cells	mRNA	SFT2D3	0.0020781	0.000856604	-0.00409052	0.00125701
all T cells	mRNA	RAB6C	-0.00519678	0.00383962	-0.00105948	-0.0023405
all T cells	mRNA	POTEF	0.000639706	0.00511532	-0.000691865	-0.00479519
all T cells	mRNA	CCDC74B	-0.00149746	0.00340098	-0.000403078	-0.000786955
all T cells	mRNA	ARHGEF4	0.0085021	0.0438083	0.0180459	0.00688615
all T cells	mRNA	POTEE	-0.00151287	0.00563831	-0.0142955	-0.0139526
all T cells	mRNA	RAB6D	0.000449867	-0.0016518	0.00255968	-0.00201949
all T cells	mRNA	ANKRD30BL	-0.000662637	4.16350943946454e-05	0.00330737	0.000926863
all T cells	mRNA	TMEM163	-0.00724873	0.0112443	-0.00924517	-0.0154607
all T cells	mRNA	ACMSD	0.00149419	0.000924641	-0.000646418	0.0031771
all T cells	mRNA	ZRANB3	0.00615288	0.0168349	0.00956331	-0.00138687
all T cells	mRNA	LCT	-0.00213859	0.00701019	-0.00219407	-0.000560995
all T cells	mRNA	CXCR4	-0.124682	0.0443413	-0.0842164	0.00833118
all T cells	mRNA	HNMT	-0.000824112	0.00239656	-0.00308506	0.00524862
all T cells	mRNA	SPOPL	-0.0068187	0.00410548	-0.0219662	-0.0164731
all T cells	mRNA	KYNU	0.00229128	0.00651231	-0.00210514	-0.00565046
all T cells	mRNA	ZEB2	-0.0400572	0.20653	-0.112852	-0.101397
all T cells	mRNA	RND3	0.000567476	0.00138888	-0.00121739	-0.000101544
all T cells	mRNA	TNFAIP6	0.00309119	0.00434039	-0.00731551	-0.00249022
all T cells	mRNA	NEB	-0.00264535	0.00220452	-0.00136011	-0.00142578
all T cells	mRNA	AC068547.1	0.00419264	0.00506304	-0.00704268	-0.00810643
all T cells	mRNA	CACNB4	0.00243665	-0.00217972	-0.000797964	-0.00235322
all T cells	mRNA	FMNL2	0.00156435	0.00432851	0.000638859	-0.00085436
all T cells	mRNA	RPRM	0.0043341	0.00683435	0.00566386	0.0182368
all T cells	mRNA	GALNT13	-0.000126967	-6.56931e-06	0.00602957	0.00646709
all T cells	mRNA	GALNT5	-0.00100106	0.000876568	-0.00287285	0.0005936
all T cells	mRNA	CCDC148	-0.0110702	-0.00351634	0.00492832	-0.000379716
all T cells	mRNA	DAPL1	-0.00083394	0.00642641	0.000924061	-0.00213994
all T cells	mRNA	TANC1	-0.0150423	-0.0111639	-0.0041235	-0.000276134
all T cells	mRNA	CD302	0.00127735	0.00654517	-0.00474538	0.00129872
all T cells	mRNA	LY75-CD302	0.00116033	0.00366202	-0.00080948	0.000993232
all T cells	mRNA	TBR1	0.00506274	0.000944133	-0.0058637	-0.00678802
all T cells	mRNA	SLC4A10	-0.489976	-0.0807135	0.0148517	-0.00758175
all T cells	mRNA	GRB14	0.00459107	0.00101269	-0.000811609	-0.00343979
all T cells	mRNA	COBLL1	9.99857405153209e-05	-0.00429445	-0.00162124	-0.0053681
all T cells	mRNA	SLC38A11	-0.00117029	0.00358521	0.00290276	-0.000595551
all T cells	mRNA	SCN3A	-0.00046253	-0.00687914	0.0011613	0.00207248
all T cells	mRNA	SCN2A	-0.000845521	0.00128698	-0.0031125	-0.000468326
all T cells	mRNA	SCN9A	0.00171281	0.00467926	-0.00320722	-0.00397494
all T cells	mRNA	ABCB11	-0.000304895	0.00407271	-0.00598277	0.00993704
all T cells	mRNA	DHRS9	0.00204561	-0.00126294	-0.00362671	-0.0033407
all T cells	mRNA	BBS5	-0.000981226	0.00395853	0.00786318	-0.000102917
all T cells	mRNA	KLHL41	0.000606272	0.000504637	0.00388085	0.00264609
all T cells	mRNA	CCDC173	-0.0113212	0.000642092	-0.000254933	-0.00120613
all T cells	mRNA	KLHL23	-0.000273676	0.0142956	0.00433565	-0.0073103
all T cells	mRNA	MYO3B	-0.00129484	0.036925	-0.00816054	-0.0227571
all T cells	mRNA	GAD1	0.000122342	0.00314397	-0.00234777	-0.0047921
all T cells	mRNA	CYBRD1	-0.00060208	0.00137356	-0.00823682	-0.0144688
all T cells	mRNA	DLX2	0.00206898	0.00380057	-0.00134705	-0.00435631
all T cells	mRNA	PDK1	0.0358014	-0.0131728	0.134372	0.131253
all T cells	mRNA	RAPGEF4	0.00207545	-0.000511322	0.00276374	0.00157263
all T cells	mRNA	CHRNA1	-0.00823633	0.00955246	-0.0247536	-0.0177321
all T cells	mRNA	CHN1	0.0285779	-0.0228451	-0.0925055	-0.0307517
all T cells	mRNA	OSBPL6	0.00237811	-0.00280417	0.00608265	-0.000908033
all T cells	mRNA	PJVK	0.00588498	-0.00136771	0.0173706	0.0136381
all T cells	mRNA	TTN	0.0620952	0.0211248	-0.0823917	0.127181
all T cells	mRNA	ITGA4	-0.0640993	0.0803095	-0.000594522	-0.188396
all T cells	mRNA	CERKL	1.67727396300521e-05	0.00997075	-0.00797497	-0.000696088
all T cells	mRNA	PPP1R1C	0.00345059	0.00118555	-0.00809508	-0.000172077
all T cells	mRNA	PDE1A	0.0013193	0.00460339	0.00156866	0.00251311
all T cells	mRNA	NCKAP1	-0.00795758	-0.00426674	-0.0119605	-0.0121414
all T cells	mRNA	DUSP19	0.00330485	0.000116168	-0.0123727	-0.00479034
all T cells	mRNA	ZNF804A	0.00217851	-0.000698634	-0.00283442	0.0045748
all T cells	mRNA	FSIP2	0.00219193	-0.000973351	0.000270941	0.00368524
all T cells	mRNA	ITGAV	-0.00447032	0.00711337	-0.0210974	-0.0118643
all T cells	mRNA	FAM171B	-0.000160674	0.00793086	-0.00643047	-0.00717819
all T cells	mRNA	ZSWIM2	0.00342295	0.00159929	0.000532307	0.00127759
all T cells	mRNA	CALCRL	0.00472039	0.00343393	0.0107729	0.00901039
all T cells	mRNA	TFPI	-0.00344096	-0.00222848	0.00154002	-0.00164068
all T cells	mRNA	COL3A1	0.00279603	0.00692202	-0.0011871	-0.00456557
all T cells	mRNA	COL5A2	0.00196437	0.00546225	0.00644655	0.00525241
all T cells	mRNA	SLC40A1	0.127973	-0.191881	0.0810998	0.0133426
all T cells	mRNA	AC012488.2	0.00190512	-0.00218382	-0.00212297	-0.00112676
all T cells	mRNA	C2orf88	0.00297314	0.00112819	-0.00486966	-0.00128974
all T cells	mRNA	STAT1	-0.00878404	-0.00322786	-0.0627716	-0.11802
all T cells	mRNA	MYO1B	-0.000697708	-0.000447866	0.010707	0.00626654
all T cells	mRNA	CAVIN2	-0.000398333	0.00408473	-0.00349035	0.000309318
all T cells	mRNA	DNAH7	-0.00615431	-0.000696848	0.000811802	-0.00419787
all T cells	mRNA	HECW2	0.0191808	-0.0117602	-0.0176753	0.00121375
all T cells	mRNA	CCDC150	0.00105885	0.00737375	-0.0206128	-0.0304811
all T cells	mRNA	C2orf66	0.0028544	-0.00388323	-0.00288332	-0.00536764
all T cells	mRNA	HSPD1	0.0123682	0.0130161	0.0780615	-0.00240509
all T cells	mRNA	HSPE1-MOB4	0.00210335	0.00427152	0.00168594	-0.00137559
all T cells	mRNA	RFTN2	-0.000401008	-0.000658072	-0.000878444	-0.00552475
all T cells	mRNA	BOLL	-0.00236786	-0.000752863	-0.00143117	-0.000234422
all T cells	mRNA	SATB2	0.00118198	0.0110696	-0.00206519	-0.00724506
all T cells	mRNA	FLACC1	-7.57956e-05	0.00529795	0.00412317	0.00375321
all T cells	mRNA	C2CD6	0.0015937	0.00627144	0.0129411	0.00781168
all T cells	mRNA	MPP4	-0.000175402	0.000493917	-0.00193066	-0.0015005
all T cells	mRNA	FZD7	0.00102626	-0.00366079	-0.00311906	0.00233894
all T cells	mRNA	KIAA2012	0.000164714	-0.0012435	0.00105799	0.00302553
all T cells	mRNA	RAPH1	0.00338439	-0.0136284	-0.00705051	-0.00572985
all T cells	mRNA	PARD3B	0.000807462	-0.00247185	0.00847934	0.00262308
all T cells	mRNA	NRP2	0.00170371	-0.00335442	-0.00430182	-0.00597342
all T cells	mRNA	EEF1B2	0.037947	-0.111569	0.412442	0.199058
all T cells	mRNA	ADAM23	-0.0191237	-0.0220674	-0.0168048	-0.0310907
all T cells	mRNA	DYTN	0.000867719	-0.000705499	-0.00186846	0.0047912
all T cells	mRNA	MDH1B	-0.00029681	0.0054542	0.00648912	0.000862945
all T cells	mRNA	CPO	0.00167254	-0.003667	0.00059644	0.00375165
all T cells	mRNA	CCNYL1	-0.00311858	0.000512527	-0.011204	-0.00769938
all T cells	mRNA	FZD5	-0.00116995	-0.00376153	-0.00155787	0.00093284
all T cells	mRNA	CRYGD	-0.000190733	0.00162646	0.000225508	-0.00193286
all T cells	mRNA	IDH1	-0.00989712	0.0214631	-0.0240417	-0.0392698
all T cells	mRNA	PTH2R	-0.000708009	0.00288989	-0.0028069	-0.00340448
all T cells	mRNA	MAP2	0.000853155	-0.00305686	0.00231421	0.0051207
all T cells	mRNA	KANSL1L	0.00280313	0.0054139	0.0064447	0.00980249
all T cells	mRNA	CPS1	-0.0042053	-0.000238889	-0.000599966	0.000525183
all T cells	mRNA	IKZF2	-0.0507903	0.00530642	-0.324374	0.212223
all T cells	mRNA	ABCA12	NA	NA	NA	NA
all T cells	mRNA	FN1	-0.00139827	0.00235367	0.0021167	0.0049267
all T cells	mRNA	MREG	-0.00627814	0.00605025	-0.0256866	-0.00910582
all T cells	mRNA	MARCHF4	0.00314923	0.00280372	-0.00145067	-0.00322445
all T cells	mRNA	IGFBP2	-0.00305945	-0.00164376	-0.000854101	0.00054818
all T cells	mRNA	IGFBP5	0.00475496	0.00534962	-0.00902437	0.00423716
all T cells	mRNA	RUFY4	0.00167542	0.00213126	-0.000564065	0.00302853
all T cells	mRNA	CXCR2	0.00204607	0.0390008	-0.0501803	0.0161219
all T cells	mRNA	CXCR1	-0.0085999	0.0251255	-0.0416103	0.00350836
all T cells	mRNA	ARPC2	-0.0436095	0.084613	-0.264524	-0.204457
all T cells	mRNA	GPBAR1	0.000305704	5.4446409690344e-05	-0.00746617	-0.00168503
all T cells	mRNA	CATIP	-0.00511834	-0.0012123	-0.000801824	0.00147879
all T cells	mRNA	VIL1	-0.000757242	-0.00184957	0.000665691	-0.00129099
all T cells	mRNA	PLCD4	0.00239885	-0.00445057	5.84545290757138e-05	-0.00328639
all T cells	mRNA	CYP27A1	0.00109895	0.00277003	-0.00205456	0.00214441
all T cells	mRNA	WNT6	0.000517031	0.00526941	-0.00597889	-0.00329895
all T cells	mRNA	WNT10A	0.00975387	-0.00593297	-0.0175107	6.03163917566472e-05
all T cells	mRNA	AC068946.1	0.000830628	-0.00261777	0.000850286	0.00135025
all T cells	mRNA	SLC23A3	0.00128176	0.000365583	-0.0051855	0.00052618
all T cells	mRNA	ABCB6	0.00148079	0.00148142	-0.000721809	0.00212446
all T cells	mRNA	AC068946.2	0.00403828	0.000216255	-0.000774902	-0.000525156
all T cells	mRNA	GLB1L	0.00550028	0.00665622	0.0049692	0.00135372
all T cells	mRNA	TUBA4B	-0.00090018	-0.00455374	0.000648961	0.00278308
all T cells	mRNA	DNAJB2	0.000195916	0.00899521	3.45954024786174e-05	-0.0068675
all T cells	mRNA	PTPRN	-0.000469564	0.00391361	0.0040313	-0.00199567
all T cells	mRNA	DES	-0.000689141	0.00359607	-0.00326077	-0.00125512
all T cells	mRNA	SPEG	-0.00454819	0.0124045	0.0170999	0.011789
all T cells	mRNA	SPEGNB	0.00259321	-0.00164074	-0.00517366	0.000940618
all T cells	mRNA	CHPF	-0.00819863	-0.00398858	-0.0167071	-0.0126905
all T cells	mRNA	TMEM198	-0.00390876	0.00271397	2.42294447444372e-05	0.000537206
all T cells	mRNA	OBSL1	-0.000965555	-0.00155652	0.00306742	-0.00151483
all T cells	mRNA	CCDC140	NA	NA	NA	NA
all T cells	mRNA	SGPP2	0.0150803	-0.015626	-0.0456484	-0.00673555
all T cells	mRNA	KCNE4	NA	NA	NA	NA
all T cells	mRNA	SERPINE2	0.0082588	0.0112556	0.0461227	0.033811
all T cells	mRNA	NYAP2	-0.00220789	0.000586224	-0.00207523	-0.000404546
all T cells	mRNA	COL4A4	-0.0048661	0.000891223	0.00139081	0.00394801
all T cells	mRNA	COL4A3	-0.00737262	-0.00241518	-0.00197606	-9.05657e-05
all T cells	mRNA	SLC19A3	0.000500494	0.00403982	-0.000587505	0.00122619
all T cells	mRNA	CCL20	-0.0613969	-0.0340087	-0.0208281	-0.0087501
all T cells	mRNA	PID1	0.00470233	0.00551868	-0.00263368	-0.000724104
all T cells	mRNA	SLC16A14	0.00229962	-0.00466255	0.00290989	-0.00156291
all T cells	mRNA	GPR55	0.0125487	0.0182498	-0.071056	0.0064618
all T cells	mRNA	HTR2B	0.0157098	-0.00291033	-0.0348328	-0.00779469
all T cells	mRNA	B3GNT7	-0.0119643	0.0105642	-0.0218353	0.0186743
all T cells	mRNA	NMUR1	-0.0509738	0.0497398	-0.0502159	-0.0125262
all T cells	mRNA	CHRNG	0.000409746	-0.00238158	0.00221304	-0.00163514
all T cells	mRNA	EFHD1	0.00085606	-0.00160368	0.0157107	0.0075759
all T cells	mRNA	KCNJ13	-0.00370402	0.00521902	-0.000137264	0.000129065
all T cells	mRNA	SNORC	0.00155869	0.001718	-0.000898635	-9.79355e-05
all T cells	mRNA	SAG	0.00148648	-0.000203213	-0.00300047	-0.000596892
all T cells	mRNA	TRPM8	-0.00110202	0.000476428	-0.0026979	-0.0043844
all T cells	mRNA	SPP2	NA	NA	NA	NA
all T cells	mRNA	SH3BP4	-0.00591415	-0.00352553	-0.00174909	0.00154223
all T cells	mRNA	AGAP1	-0.0525612	0.0179812	-0.0206336	-0.0211617
all T cells	mRNA	ACKR3	3.01796930108484e-05	0.000181731	-0.00249595	-0.00546379
all T cells	mRNA	MLPH	0.000976482	-0.00254305	0.000489869	0.000576594
all T cells	mRNA	RBM44	-0.00299029	0.000706775	-0.00911258	-0.00335277
all T cells	mRNA	RAMP1	-0.00290146	-0.0132086	-0.0118907	0.00728386
all T cells	mRNA	UBE2F-SCLY	0.00147061	0.00262683	-0.0021283	-0.00823067
all T cells	mRNA	ESPNL	0.000414572	-0.00267922	-0.00168285	0.00181324
all T cells	mRNA	HES6	-0.000611969	0.00329612	-0.00880481	0.00535768
all T cells	mRNA	TRAF3IP1	-0.00514907	0.00485198	-0.005523	-0.0138506
all T cells	mRNA	TWIST2	0.000625904	0.00107717	-0.000367406	-0.00169664
all T cells	mRNA	GPC1	0.00535085	0.00312459	-0.00928015	-0.0110501
all T cells	mRNA	GPR35	-0.0464552	0.0025208	-0.0108999	-0.00965035
all T cells	mRNA	ANO7	0.00234427	-0.000576036	-0.00387747	-0.000477166
all T cells	mRNA	BOK	-0.00539889	0.00905503	-0.016119	0.0112626
all T cells	mRNA	D2HGDH	-0.000818913	0.00348789	0.00898714	-0.00705809
all T cells	mRNA	GAL3ST2	-0.0134947	0.00863902	-0.00687302	-0.0124779
all T cells	mRNA	NEU4	-0.00126746	0.0032839	-0.00821353	-0.00692067
all T cells	mRNA	RTP5	-0.0525536	0.0775591	-0.0262486	-0.0593556
all T cells	mRNA	CHL1	0.00346148	0.000595068	0.00124062	0.00258794
all T cells	mRNA	CNTN4	NA	NA	NA	NA
all T cells	mRNA	IL5RA	0.0174525	0.0268177	-0.0484883	-0.0565354
all T cells	mRNA	LRRN1	0.000334494	0.00756495	0.00538494	0.0102216
all T cells	mRNA	GRM7	-0.000299312	0.000221548	-0.00729697	0.0046323
all T cells	mRNA	LMCD1	0.0318169	-0.00200498	-0.135691	0.0222767
all T cells	mRNA	OXTR	-0.00448822	-0.00172512	-0.00186144	-0.00475537
all T cells	mRNA	LHFPL4	0.000173983	0.00254888	-0.00430496	0.00302993
all T cells	mRNA	CPNE9	-0.00280802	0.000525352	-0.000775849	0.00113262
all T cells	mRNA	CAMK1	0.00128508	-0.00439625	-0.0159464	-0.0148699
all T cells	mRNA	CIDEC	0.00207952	-0.00204848	0.00284511	-0.000858107
all T cells	mRNA	IL17RE	-0.0449789	-0.0106809	-0.01979	-0.00581466
all T cells	mRNA	AC018809.3	-0.000342107	-0.00132358	0.000650333	-0.000320919
all T cells	mRNA	PRRT3	0.000651275	-0.00411098	0.00804405	0.00413656
all T cells	mRNA	AC022384.1	0.00314701	-0.00236814	0.00196399	0.000286035
all T cells	mRNA	GHRL	0.000500344	-0.000463728	0.00199247	-0.00026849
all T cells	mRNA	ATP2B2	-0.00772055	-0.00448211	-0.000485877	-0.00616187
all T cells	mRNA	SLC6A1	0.00240606	0.000999801	-0.00620061	0.00221553
all T cells	mRNA	HRH1	0.00708125	0.00443637	-0.00782014	-0.00439123
all T cells	mRNA	SYN2	-0.000513983	0.00186973	-0.000134332	0.000873491
all T cells	mRNA	PPARG	0.0035745	-0.000660978	-0.0162326	-0.0112573
all T cells	mRNA	TMEM40	0.00493149	0.00348757	-0.00546731	-0.000499631
all T cells	mRNA	CAND2	-0.000729637	0.0050529	0.0148404	0.00859031
all T cells	mRNA	RPL32	0.0860568	-0.148831	0.406125	0.257194
all T cells	mRNA	FBLN2	-0.00427899	0.0637991	0.0265339	0.0273218
all T cells	mRNA	WNT7A	0.0135576	-0.025889	0.01029	-0.00948578
all T cells	mRNA	AC090004.1	0.000443928	0.000932274	0.00296614	0.00451814
all T cells	mRNA	GRIP2	-0.00203816	-0.00612671	-0.00953627	-0.00156858
all T cells	mRNA	C3orf20	0.00162919	-0.00340986	-0.00189799	-0.00311784
all T cells	mRNA	FGD5	-0.00133244	-0.00390968	0.00244737	-0.00264236
all T cells	mRNA	COLQ	-0.253937	-0.0633915	-0.00595666	-0.0141042
all T cells	mRNA	DAZL	-0.000704985	-0.00265837	-0.00131999	-0.00181339
all T cells	mRNA	KCNH8	0.00396853	-0.00156545	-0.00243146	-0.00184203
all T cells	mRNA	EFHB	0.000973909	0.0076426	-0.00032297	-0.00118663
all T cells	mRNA	PP2D1	0.00160971	0.000877025	-0.00370312	-0.00177246
all T cells	mRNA	ZNF385D	0.000579384	0.00289827	-0.00195701	-0.000275765
all T cells	mRNA	UBE2E2	0.00414965	0.0185887	0.0406441	0.0309963
all T cells	mRNA	THRB	0.00178957	0.00173524	-0.00547295	0.00535369
all T cells	mRNA	RARB	-0.00209661	0.00145455	0.00124861	0.0020439
all T cells	mRNA	NEK10	0.00141836	-0.000519832	-0.0203074	-0.00620583
all T cells	mRNA	CMC1	-0.171138	0.180603	-0.193265	-0.0363867
all T cells	mRNA	ZCWPW2	-0.00928569	0.0122551	-0.00821652	-0.0152242
all T cells	mRNA	AC098650.1	0.00343913	-0.00245819	0.00341493	0.000164293
all T cells	mRNA	RBMS3	0.0142034	-0.00924001	-0.039693	0.0326433
all T cells	mRNA	ZNF860	-0.000137372	0.00256035	0.00105997	0.00130647
all T cells	mRNA	TRIM71	0.0052288	-0.00165264	-0.0136306	0.00355991
all T cells	mRNA	TMPPE	0.00320436	-0.00488108	-0.0130178	-0.0133343
all T cells	mRNA	SUSD5	0.000517414	0.00468161	0.00417144	0.00260284
all T cells	mRNA	FBXL2	0.00183626	-0.00225809	0.000819875	-0.00284035
all T cells	mRNA	ARPP21	-0.00134208	-0.00173475	0.00074297	-0.000234779
all T cells	mRNA	STAC	0.0121604	-0.00447249	-0.0544434	0.0145179
all T cells	mRNA	CTDSPL	0.00538947	-0.00231405	0.00559943	0.00575756
all T cells	mRNA	SLC22A13	-0.00163052	0.00447664	-0.000459415	-0.00249492
all T cells	mRNA	SLC22A14	0.000168768	0.00238541	-0.0031538	0.00422994
all T cells	mRNA	XYLB	0.0200098	0.00431385	-0.0261284	-0.017769
all T cells	mRNA	ACVR2B	0.00666275	-0.0107915	-0.0104057	0.0043486
all T cells	mRNA	SCN5A	0.00593793	0.00605867	-0.00447758	-0.00755543
all T cells	mRNA	SCN11A	0.00383891	0.000956339	0.00301264	0.0022937
all T cells	mRNA	TTC21A	0.00548772	-0.00634347	-0.00685916	-0.00663714
all T cells	mRNA	CX3CR1	-0.0430389	0.223199	-0.117019	-0.158674
all T cells	mRNA	CCR8	0.105275	0.0181678	-0.207606	-0.00749675
all T cells	mRNA	ENTPD3	0.000326632	-0.000555787	0.00344691	-0.000811955
all T cells	mRNA	ZNF619	-0.0105551	0.00440806	-0.00703727	-0.00783554
all T cells	mRNA	ZBTB47	-0.0047601	-0.00266989	0.00318345	-0.00405253
all T cells	mRNA	AC006059.2	-0.00237888	0.001686	-0.00490583	-0.00712249
all T cells	mRNA	CCDC13	0.00386153	-0.00491517	-0.00299011	-0.00745759
all T cells	mRNA	ACKR2	0.000470984	0.00173522	0.00299952	0.0060185
all T cells	mRNA	KRBOX1	-0.00161702	0.00302008	0.0011459	0.00535483
all T cells	mRNA	ZNF662	0.00523021	0.00346856	0.0192054	0.0185973
all T cells	mRNA	GASK1A	0.00155703	-0.00358827	0.00267989	-0.0023877
all T cells	mRNA	POMGNT2	-0.00898454	0.00964246	0.00361983	-0.00574164
all T cells	mRNA	ZNF660	0.000470814	0.00453138	0.000539317	0.00917799
all T cells	mRNA	KIF15	0.00190508	0.0280898	-0.0598246	-0.130331
all T cells	mRNA	TGM4	-0.00241297	-0.00264158	-0.00671394	0.00193713
all T cells	mRNA	CLEC3B	-0.000916133	-0.00471929	-0.00106883	0.000760287
all T cells	mRNA	CDCP1	0.00155396	-0.0041198	-0.00363659	0.00305642
all T cells	mRNA	SLC6A20	-0.000967828	0.00474384	-0.00523857	-0.00518464
all T cells	mRNA	CCR9	-0.0435858	-0.0383008	-0.0252897	-0.0288837
all T cells	mRNA	CXCR6	-0.360731	0.011319	-0.0498475	-0.0896007
all T cells	mRNA	XCR1	-0.00138068	0.00398935	0.00139798	-0.00197021
all T cells	mRNA	CCR3	0.016441	0.00271446	-0.12507	0.0171458
all T cells	mRNA	CCR1	-0.174842	0.00593374	-0.00224858	-0.0279188
all T cells	mRNA	CCR5	-0.183566	0.0417792	-0.0386782	-0.129524
all T cells	mRNA	LTF	-0.00656877	0.000402862	0.000655645	0.000890362
all T cells	mRNA	LRRC2	0.0155366	-0.00950561	-0.0464764	0.00773933
all T cells	mRNA	TMIE	0.00553174	-0.00546229	0.00474986	0.00167681
all T cells	mRNA	AC109583.1	0.000785792	-0.00365833	0.000136299	0.00322579
all T cells	mRNA	PRSS45P	-0.00578644	0.00344274	0.00306924	0.00112397
all T cells	mRNA	MYL3	-0.0014525	0.00211989	0.000198966	0.00310849
all T cells	mRNA	PTH1R	NA	NA	NA	NA
all T cells	mRNA	CSPG5	-0.00157123	-0.00138377	-0.00078195	-0.00267156
all T cells	mRNA	CAMP	-0.00132929	0.00282372	0.000878365	0.00110459
all T cells	mRNA	PLXNB1	-0.0040817	0.00700903	-0.0081314	-0.00212096
all T cells	mRNA	TMA7	0.015851	0.0374276	-0.0237605	-0.0412867
all T cells	mRNA	COL7A1	0.0025854	0.000290072	0.00109193	0.00752241
all T cells	mRNA	TMEM89	0.00032143	-0.00134753	0.00079554	0.004308
all T cells	mRNA	CELSR3	0.00111759	0.00928809	-0.0068449	0.000653885
all T cells	mRNA	LAMB2	0.00242937	-0.000107996	0.00497629	0.00286689
all T cells	mRNA	CCDC36	0.000928422	0.0012687	0.000534428	-0.00838665
all T cells	mRNA	AC104452.1	0.00152942	0.00590063	0.00223459	0.000220574
all T cells	mRNA	AMT	0.00123355	0.00604906	0.0163119	0.0101132
all T cells	mRNA	NICN1	-0.00190261	-0.000904624	0.00267095	-0.000974675
all T cells	mRNA	BSN	-0.00456357	0.0102642	0.000594047	-0.00239998
all T cells	mRNA	INKA1	0.00464016	0.0137157	0.0038055	0.00958728
all T cells	mRNA	CAMKV	-0.00486288	-0.00287908	-0.0112728	0.00108043
all T cells	mRNA	MST1R	-0.000984401	-0.00158263	-0.00247817	-0.00245207
all T cells	mRNA	SEMA3B	0.00102163	0.00432188	0.0008312	-0.000259203
all T cells	mRNA	HYAL1	0.000685841	5.64579960503285e-05	0.000732537	-0.00224382
all T cells	mRNA	HYAL2	-0.00281573	0.0105501	-0.00936191	-0.0129413
all T cells	mRNA	ZMYND10	-0.00549659	0.00945804	-0.008708	-0.010316
all T cells	mRNA	Z84492.2	0.00320828	0.00274585	0.00305174	0.00680388
all T cells	mRNA	CACNA2D2	-0.0141023	0.0148664	-0.00189284	-0.00778945
all T cells	mRNA	CISH	-0.00119266	-0.0905898	0.0893665	0.0545798
all T cells	mRNA	DOCK3	-0.00618994	0.0055689	0.00510544	0.00299649
all T cells	mRNA	RAD54L2	-0.00373884	0.00680428	-0.0104621	-0.0134477
all T cells	mRNA	GRM2	0.00351048	0.00535103	-0.00691576	0.00179902
all T cells	mRNA	GPR62	0.00242938	0.000623876	0.00403369	0.00153471
all T cells	mRNA	ABHD14A-ACY1	-0.00187933	-0.00335995	-0.00252489	-0.00776078
all T cells	mRNA	TLR9	-0.0010674	0.00181564	0.00142617	0.000340517
all T cells	mRNA	SEMA3G	0.0152592	-0.0128351	-0.107929	0.0311357
all T cells	mRNA	TNNC1	0.000533965	0.0007383	0.0118251	0.00660839
all T cells	mRNA	STAB1	0.00125914	0.00336496	-0.0036943	0.00184993
all T cells	mRNA	NT5DC2	-0.000161169	0.0150115	-0.0101792	-0.0210227
all T cells	mRNA	ITIH1	0.00376595	-0.000971221	0.000104722	0.00424209
all T cells	mRNA	ITIH4	0.00199229	-0.000821182	0.000659144	-0.00388185
all T cells	mRNA	AC006254.1	0.00120798	-0.00276215	-0.00614141	0.00168133
all T cells	mRNA	STIMATE-MUSTN1	0.00358627	-0.000100412	-0.00271603	-0.00415044
all T cells	mRNA	STIMATE	-0.00208231	0.00504094	-0.0147032	-0.0111988
all T cells	mRNA	AC096887.1	-0.00105829	-0.000342847	0.00603469	-0.000602978
all T cells	mRNA	CACNA1D	0.0031992	0.00294258	-0.00534787	-0.00553259
all T cells	mRNA	CHDH	0.00787837	-0.000468382	-0.0388502	-0.00525953
all T cells	mRNA	IL17RB	0.00466431	-0.00499295	-0.0451086	-0.005765
all T cells	mRNA	CACNA2D3	-0.00358903	0.00306657	-3.43431e-05	-0.00386042
all T cells	mRNA	WNT5A	NA	NA	NA	NA
all T cells	mRNA	ERC2	0.000842829	0.000114294	0.00117098	-0.000262918
all T cells	mRNA	SPATA12	-0.00049061	0.00571818	-0.00448413	0.00439282
all T cells	mRNA	IL17RD	-0.00207485	-0.000727552	0.000519215	-0.00210924
all T cells	mRNA	HESX1	0.00181689	0.00131482	0.00244616	0.00474107
all T cells	mRNA	ASB14	0.00204445	-0.00375213	-0.000808726	0.00390764
all T cells	mRNA	DNAH12	0.00204231	0.00271359	0.000989003	0.000136717
all T cells	mRNA	DNASE1L3	-0.00294614	-0.00116558	-0.00581104	-0.0012145
all T cells	mRNA	ACOX2	-0.000176575	0.00204482	-0.00698433	0.00231333
all T cells	mRNA	C3orf67	0.012217	0.00393071	-0.02053	-0.0196036
all T cells	mRNA	PTPRG	-0.00288675	0.0109271	-0.00781659	-0.00387025
all T cells	mRNA	SNTN	0.000428651	-0.00136006	0.000811204	0.000820194
all T cells	mRNA	PRICKLE2	-0.00084876	0.00586453	-0.00864344	0.00229553
all T cells	mRNA	MAGI1	0.00205685	0.000236383	-0.0139872	-0.00131855
all T cells	mRNA	KBTBD8	-0.00132403	0.000739662	-0.0285438	-0.0110133
all T cells	mRNA	TAFA1	0.00112477	-0.00835675	0.0131326	-0.00349562
all T cells	mRNA	ARL6IP5	0.0966739	-0.0354988	-0.121909	-0.108134
all T cells	mRNA	LMOD3	0.000584364	-0.00320061	0.00378789	0.000478677
all T cells	mRNA	MITF	0.000970409	0.00214492	0.000479823	0.0023267
all T cells	mRNA	AC097634.4	0.00110857	-0.000905304	0.00190859	-0.00218477
all T cells	mRNA	GPR27	-0.00462372	0.00999844	-0.00600092	-0.00764365
all T cells	mRNA	PROK2	-0.00214104	0.0380262	-0.0201528	-0.0667828
all T cells	mRNA	GXYLT2	0.00478752	-0.00111747	-0.00961074	0.00151889
all T cells	mRNA	EBLN2	-0.00307763	0.0029199	-0.00666088	0.000865485
all T cells	mRNA	ROBO1	-0.00415103	0.0391705	0.0201339	0.0145818
all T cells	mRNA	CADM2	0.000860063	-0.00427435	0.0011629	-0.000620501
all T cells	mRNA	HTR1F	1.14647666091566e-05	-0.00218415	-0.0016859	-0.00214347
all T cells	mRNA	PROS1	-0.000410043	0.00423396	0.00198608	0.00219509
all T cells	mRNA	STX19	-0.000815794	-0.00159234	0.0014235	0.000253546
all T cells	mRNA	MTRNR2L12	-0.0380883	0.0651122	-0.025152	0.0326153
all T cells	mRNA	GABRR3	-0.000359919	0.00112721	0.00439483	0.00353467
all T cells	mRNA	GPR15	0.0233638	-0.0279549	-0.0594015	-0.0586408
all T cells	mRNA	ST3GAL6	0.00134168	-0.00133247	0.000398365	-0.00283561
all T cells	mRNA	DCBLD2	0.00542578	-0.0026146	0.0176524	0.0134671
all T cells	mRNA	COL8A1	-0.00436121	0.00333464	-0.00177897	-4.34548e-05
all T cells	mRNA	FILIP1L	-9.97532e-05	0.000837353	-0.00439067	-0.00531051
all T cells	mRNA	TMEM45A	0.00340059	0.00311347	-0.00569227	0.00390193
all T cells	mRNA	ABI3BP	0.00185057	0.00102656	-0.00124263	-0.00389027
all T cells	mRNA	IMPG2	-7.50157e-05	0.00147492	-0.00174814	-0.000232608
all T cells	mRNA	ALCAM	-0.0058867	0.0040152	-0.0424117	-0.0223141
all T cells	mRNA	HHLA2	0.0038887	0.00270919	-0.0102979	0.00282157
all T cells	mRNA	MYH15	-2.48147e-05	0.00734192	-0.00578894	-0.0093795
all T cells	mRNA	TRAT1	0.105814	-0.250501	0.0101616	-0.0462505
all T cells	mRNA	DPPA4	0.000872083	0.00971489	0.0120258	0.0104877
all T cells	mRNA	NECTIN3	-0.00284277	0.000266963	-0.00911617	-0.0131946
all T cells	mRNA	ZBED2	-0.00223705	-0.000834199	-0.0112606	0.00414503
all T cells	mRNA	PHLDB2	-0.0277057	0.0357404	-0.0430582	-0.0455906
all T cells	mRNA	TMPRSS7	0.00270715	-0.0067015	-0.00345715	-0.00372055
all T cells	mRNA	C3orf52	0.014962	-0.0124507	-0.00168635	-0.00374978
all T cells	mRNA	SLC9C1	0.00163035	0.00282228	0.00143339	-0.00153736
all T cells	mRNA	CCDC80	0.00211643	0.00759385	-0.0046276	-0.00649459
all T cells	mRNA	CD200R1L	0.00229919	0.000544725	-0.00591429	-0.00455071
all T cells	mRNA	CD200R1	0.043329	-0.0139981	-0.0424152	-0.0776549
all T cells	mRNA	CFAP44	0.00263621	0.000197373	0.0111175	0.00439656
all T cells	mRNA	AC112128.1	0.0037456	0.0016806	0.00139191	0.00325865
all T cells	mRNA	GRAMD1C	-0.00493654	0.0203328	-0.0228639	-0.0111555
all T cells	mRNA	ZDHHC23	0.00339577	-0.00298327	-0.0118171	-0.00389984
all T cells	mRNA	DRD3	0.00295609	0.00810195	-0.00887319	0.00363744
all T cells	mRNA	ZNF80	0.00370039	0.0321312	-0.0354905	0.00207864
all T cells	mRNA	TIGIT	0.0412881	0.0770351	-0.399566	0.0476627
all T cells	mRNA	GAP43	-0.00249189	0.00684605	0.00477092	-0.00195404
all T cells	mRNA	LSAMP	3.1722202687925e-05	0.00196933	0.000814295	-0.00202565
all T cells	mRNA	IGSF11	0.000543125	0.000395917	0.0105248	0.00260286
all T cells	mRNA	UPK1B	0.00142929	-0.00362453	0.0019896	0.00582244
all T cells	mRNA	ARHGAP31	-0.00973507	-0.0136547	-0.0415507	-0.0144971
all T cells	mRNA	CD80	-0.00233797	-0.0119837	-0.0567859	0.0035836
all T cells	mRNA	PLA1A	0.000164027	-0.000349812	-0.00330924	0.00228626
all T cells	mRNA	POPDC2	-0.000597561	-0.000781937	0.000924207	-0.00105008
all T cells	mRNA	GPR156	0.0017029	0.000173933	-0.000131968	-0.00279831
all T cells	mRNA	FSTL1	-0.00088979	0.0066014	0.00019001	9.16347089384103e-05
all T cells	mRNA	HGD	0.00274809	0.00261263	-0.000524867	-0.00169766
all T cells	mRNA	STXBP5L	NA	NA	NA	NA
all T cells	mRNA	ARGFX	-0.00303309	0.00305339	-0.00032046	-0.00224082
all T cells	mRNA	SLC15A2	-0.00381288	0.0019304	4.49239550053134e-05	-0.000845287
all T cells	mRNA	CASR	-0.0112062	-0.0113726	-0.00707949	-0.00576211
all T cells	mRNA	SLC49A4	0.00254173	-0.0016302	-0.000907528	0.00481379
all T cells	mRNA	SEMA5B	0.0051553	-0.00271599	-0.00240596	-0.00411718
all T cells	mRNA	MYLK	0.00206134	0.00315439	-0.00067987	-0.00335444
all T cells	mRNA	KALRN	0.0334373	-0.0137237	-0.0102226	0.00692369
all T cells	mRNA	ITGB5	-0.00025713	0.000899743	-0.00321534	-0.00324167
all T cells	mRNA	MUC13	0.0011741	0.000757074	0.00229144	-0.00627519
all T cells	mRNA	HEG1	-0.00737984	-0.00192017	-0.0240602	0.00390118
all T cells	mRNA	SLC12A8	0.00098498	0.00237042	-0.00841418	0.00273177
all T cells	mRNA	ALG1L	-0.00341614	0.0113896	-0.016789	0.00668155
all T cells	mRNA	ROPN1B	-0.00126754	0.00202008	-0.00898993	-0.000387659
all T cells	mRNA	ZXDC	0.00356141	0.00630924	-0.0060254	0.000805053
all T cells	mRNA	CHST13	3.12351212378104e-05	0.00193954	0.00323003	-0.00343671
all T cells	mRNA	TXNRD3	0.0028601	0.00540486	0.0161211	0.0133091
all T cells	mRNA	PLXNA1	0.00152172	-0.00603014	-0.00504785	-0.00372041
all T cells	mRNA	MGLL	-0.0117153	-7.92202e-05	-0.0186928	-0.00496936
all T cells	mRNA	GATA2	0.000877875	-0.00106102	-0.00265183	0.00524437
all T cells	mRNA	KIAA1257	0.000281186	0.00598963	0.00867955	0.00459835
all T cells	mRNA	GP9	-0.00332487	0.00281607	-0.00351213	0.000329962
all T cells	mRNA	EFCAB12	0.0015593	-0.000909592	-0.00597418	-0.000609032
all T cells	mRNA	TRH	0.000285782	-0.000574316	-0.00139354	-0.00130075
all T cells	mRNA	ALG1L2	-0.018743	-0.00799905	-0.0165496	-0.00286149
all T cells	mRNA	COL6A6	0.00374825	-0.000955043	-0.0042775	-0.00117034
all T cells	mRNA	ATP2C1	0.00821527	0.00130487	-0.0532757	-0.0245309
all T cells	mRNA	NEK11	0.0161698	-0.0107878	-0.00538705	0.00122394
all T cells	mRNA	ACP3	-0.00453568	-0.0023867	-0.0017304	-0.0013869
all T cells	mRNA	NPHP3-ACAD11	-0.000133206	-0.00242784	0.00330942	0.0025609
all T cells	mRNA	ACKR4	-0.0026375	0.000774137	0.000569889	-0.000710931
all T cells	mRNA	TMEM108	0.00108031	-0.002529	-0.000745199	0.00105027
all T cells	mRNA	RAB6B	-0.110163	-0.0083167	-0.00801855	-0.00816668
all T cells	mRNA	AMOTL2	-0.00014571	-0.000243927	-0.000727859	-0.0012344
all T cells	mRNA	EPHB1	-0.00655117	-0.0103973	-0.0397306	0.00880105
all T cells	mRNA	KY	-0.0298793	-0.00381629	0.00201983	-0.00305109
all T cells	mRNA	PPP2R3A	-0.00369013	0.00331306	0.0116019	0.000568745
all T cells	mRNA	SLC35G2	-0.0112993	0.0194046	-0.0217929	-0.0105332
all T cells	mRNA	IL20RB	-0.00449934	0.00297639	-0.00565708	0.00141427
all T cells	mRNA	NME9	-0.00121939	-0.00135664	0.0129028	0.00700329
all T cells	mRNA	MRAS	-0.00764159	-0.00373362	-0.00189629	0.00224097
all T cells	mRNA	ESYT3	0.00127626	0.00440641	0.000812409	-0.00501893
all T cells	mRNA	PRR23C	NA	NA	NA	NA
all T cells	mRNA	AC112504.2	0.000602205	-0.000264923	4.6996731165177e-05	0.000317622
all T cells	mRNA	GRK7	-0.000842583	0.00379246	-0.00540808	0.000380642
all T cells	mRNA	TRPC1	-4.60162e-05	0.00126247	0.00667767	0.00503388
all T cells	mRNA	PCOLCE2	-0.000159972	-0.000342794	-0.00328471	0.00154253
all T cells	mRNA	CHST2	0.00747589	0.000644589	-0.0106879	0.0160472
all T cells	mRNA	PLSCR4	0.00192999	-0.000558637	-0.00571495	0.00212309
all T cells	mRNA	PLSCR2	0.00403903	0.000236333	0.019833	0.0124378
all T cells	mRNA	CPA3	0.0042286	0.00342484	0.000905426	-0.0022554
all T cells	mRNA	CP	0.000935183	0.00147844	-0.00122965	-0.00173461
all T cells	mRNA	TM4SF1	-0.000314197	0.000215456	0.0027164	0.00170202
all T cells	mRNA	WWTR1	0.0107999	0.0067651	-0.0418845	-0.0138388
all T cells	mRNA	ANKUB1	0.00201717	0.00217031	-0.00144761	0.00164915
all T cells	mRNA	ERICH6	-0.00103766	0.00272876	-0.00225018	0.00520746
all T cells	mRNA	MED12L	-0.00928657	0.00298817	-0.000676829	-0.0056899
all T cells	mRNA	P2RY14	-0.0997301	-0.0211471	-0.0158256	-0.0140542
all T cells	mRNA	P2RY13	-0.00146201	0.000664928	-0.00340146	0.00238529
all T cells	mRNA	P2RY12	0.000746375	-0.00184638	0.00377084	-0.0001265
all T cells	mRNA	IGSF10	-0.00557105	-0.00395177	-0.00551212	0.000800826
all T cells	mRNA	SUCNR1	-0.000790656	0.00553104	-0.00231897	-0.00165686
all T cells	mRNA	P2RY1	0.00465804	0.00642954	-0.00207734	0.000344628
all T cells	mRNA	ARHGEF26	0.00295028	-0.00324093	-0.00178728	-0.0019069
all T cells	mRNA	MME	0.00445573	-0.0078498	-0.0127732	-0.00666997
all T cells	mRNA	PLCH1	0.00257668	-0.00319667	-3.04399e-05	0.000130199
all T cells	mRNA	AC104472.3	0.00221167	-0.00233711	-0.000326706	-0.00177473
all T cells	mRNA	SLC33A1	-0.00442221	0.00905191	-0.00568226	-0.00567551
all T cells	mRNA	KCNAB1	0.000179011	0.00324829	-0.00762999	-0.0051721
all T cells	mRNA	LEKR1	-0.00232007	0.0111697	0.013005	0.0161425
all T cells	mRNA	VEPH1	0.00245863	0.00249492	0.00167385	0.000512299
all T cells	mRNA	PTX3	0.00076533	0.00317792	0.000470943	0.00577007
all T cells	mRNA	SHOX2	-0.00155114	-0.000135599	-0.00350709	-0.000346854
all T cells	mRNA	RARRES1	0.000858034	0.00193497	-0.00250514	0.00244983
all T cells	mRNA	IQCJ-SCHIP1	0.00513132	0.00288765	-0.00539083	-0.00258668
all T cells	mRNA	SCHIP1	0.00441022	0.00209372	-0.00475265	-0.00225827
all T cells	mRNA	IL12A	-0.00427202	0.0208631	-0.0251636	-0.00130358
all T cells	mRNA	C3orf80	7.52879269582678e-05	0.000910344	0.00165961	0.00141322
all T cells	mRNA	AC079594.2	-0.00101226	0.00150519	-0.00654897	-0.0057711
all T cells	mRNA	IFT80	0.0122621	-0.000653932	-0.00349714	-0.0181904
all T cells	mRNA	ARL14	NA	NA	NA	NA
all T cells	mRNA	PPM1L	0.00263155	0.0205067	-0.00736031	-0.013814
all T cells	mRNA	B3GALNT1	0.00021834	0.0129249	0.0190845	0.011234
all T cells	mRNA	NMD3	-0.000187812	-0.00771918	0.000956806	-0.007503
all T cells	mRNA	SPTSSB	-0.108046	-0.0384221	0.0157351	0.0229284
all T cells	mRNA	SERPINI2	-0.00133383	-0.0026536	0.000388639	-0.00239989
all T cells	mRNA	WDR49	0.00255439	-0.000992972	-0.00264334	0.00345703
all T cells	mRNA	GOLIM4	-0.0213716	0.0467852	-0.0211584	-0.0231012
all T cells	mRNA	MECOM	-0.000459317	-0.00653842	-0.000522211	-0.00116158
all T cells	mRNA	ACTRT3	-0.0114304	0.00131741	0.000892893	-0.00371745
all T cells	mRNA	LRRC34	-0.00647666	0.0115335	0.00512667	0.00279604
all T cells	mRNA	CLDN11	-0.000391083	-0.00254902	-9.25674e-05	-0.000849928
all T cells	mRNA	PLD1	-0.0737523	-0.0146765	-0.0476159	-0.00662309
all T cells	mRNA	TMEM212	0.000585345	-0.000523492	-0.00244928	0.00711222
all T cells	mRNA	GHSR	0.00334386	0.00540798	-0.000587313	-0.0051245
all T cells	mRNA	NCEH1	-0.00879761	0.0191575	-0.00790961	-0.0130354
all T cells	mRNA	NAALADL2	0.000327593	0.0125042	0.0115768	0.0138018
all T cells	mRNA	KCNMB3	0.000889006	0.00121812	-0.00643028	0.00295233
all T cells	mRNA	GNB4	-0.0044177	0.0158033	-0.0121193	-0.0202927
all T cells	mRNA	PEX5L	-0.000294259	0.00226666	0.00127699	-0.00619269
all T cells	mRNA	CCDC39	0.00443245	1.4301433071661e-05	-0.00295934	-0.00352218
all T cells	mRNA	LAMP3	-0.000464884	-0.0151647	-0.0284995	-0.00107253
all T cells	mRNA	MCF2L2	-0.00186684	-0.0234549	-0.0491959	-0.0151004
all T cells	mRNA	B3GNT5	-0.00549548	0.00592681	-0.00545913	-0.00778599
all T cells	mRNA	AC131160.1	-0.00267273	-0.00231664	0.00202484	-0.00148571
all T cells	mRNA	MAP6D1	-0.000493867	0.00124312	-0.000695167	7.14281859772274e-05
all T cells	mRNA	CLCN2	-0.00467164	0.00523561	0.00031368	0.00505392
all T cells	mRNA	EPHB3	0.00302075	0.00139556	-0.0011712	0.00219428
all T cells	mRNA	MAGEF1	0.0217503	0.00508609	0.0242893	0.021056
all T cells	mRNA	IGF2BP2	-0.00600215	0.00216316	-0.00187134	0.001899
all T cells	mRNA	ETV5	-0.00837254	0.00341495	-0.000250451	-0.00338574
all T cells	mRNA	DGKG	-0.00198594	-0.000667324	-0.00693932	0.000981954
all T cells	mRNA	CRYGS	0.00222471	-0.00243178	-0.00258377	0.00177136
all T cells	mRNA	AC072022.2	7.7039406543234e-05	-0.00208774	-0.00775803	0.00121438
all T cells	mRNA	TPRG1	-0.0497647	0.0943605	-0.0924793	-0.0748738
all T cells	mRNA	TP63	-0.00663899	-0.00609599	-0.0203491	-0.0189351
all T cells	mRNA	P3H2	0.00325457	-0.00310325	0.000487414	-0.000849221
all T cells	mRNA	CLDN1	0.00540609	-0.000563115	0.0076017	0.00888439
all T cells	mRNA	CLDN16	NA	NA	NA	NA
all T cells	mRNA	UTS2B	0.00242062	-0.000436576	0.000250817	-0.00485559
all T cells	mRNA	MB21D2	-0.0113029	-0.0284578	-0.0202055	0.00231917
all T cells	mRNA	GP5	0.00544768	0.00148618	0.0380048	0.0228374
all T cells	mRNA	TMEM44	0.000571569	0.0170448	-0.0167601	-0.00935875
all T cells	mRNA	FAM43A	-0.0270219	-0.00453418	-0.0206416	-0.00505872
all T cells	mRNA	APOD	0.000455328	-0.0027615	-0.000211267	-0.00457992
all T cells	mRNA	MUC20	0.00284479	-0.00208083	0.0036728	0.00612348
all T cells	mRNA	MUC4	0.00318717	-0.00190258	0.00477675	-0.000202797
all T cells	mRNA	ZDHHC19	0.00191831	-0.00320682	0.0062095	0.00618505
all T cells	mRNA	SLC51A	0.000136206	0.00282169	-0.00469489	0.00334032
all T cells	mRNA	AC069257.4	-0.000619285	0.00554019	-0.00248726	-0.00786836
all T cells	mRNA	TM4SF19	0.0029564	0.0424844	-0.0216107	-0.0230174
all T cells	mRNA	PIGZ	-0.00304307	0.00225294	-0.00775087	-0.00844071
all T cells	mRNA	MELTF	-0.00893459	0.000189312	-0.00434708	-0.0123194
all T cells	mRNA	LMLN	0.00122328	0.0174639	0.0169663	0.0146862
all T cells	mRNA	ZNF595	-0.00845659	0.0166374	-0.00627854	0.011514
all T cells	mRNA	SLC49A3	-0.00394797	0.00611156	-0.00122659	0.00150599
all T cells	mRNA	CPLX1	-0.00142681	-0.00815616	-0.00670088	-0.000485477
all T cells	mRNA	IDUA	0.00238583	0.00159027	0.0066175	0.00092478
all T cells	mRNA	FGFRL1	-3.62324e-05	0.00297343	-0.0101249	-0.00977596
all T cells	mRNA	SPON2	-0.0612597	0.175545	-0.0811936	-0.101159
all T cells	mRNA	NAT8L	0.000917176	-5.89195e-05	-0.000258134	-0.00219796
all T cells	mRNA	POLN	-1.85334e-05	0.00177977	-0.00856727	-0.00244122
all T cells	mRNA	GRK4	-0.00703979	0.0057158	-0.00917515	0.00134821
all T cells	mRNA	MSANTD1	0.00595039	0.00233422	-0.00255556	-0.000389134
all T cells	mRNA	RGS12	0.00834823	-0.00309514	-0.00495571	0.00366098
all T cells	mRNA	DOK7	-0.00203687	-0.000310152	-0.000929624	0.00329373
all T cells	mRNA	LYAR	-0.310459	0.239511	-0.104882	-0.213716
all T cells	mRNA	MSX1	-0.0019616	-0.000405171	-0.000537234	-0.0047267
all T cells	mRNA	CYTL1	-0.00124665	0.00358862	-0.00512775	0.0103902
all T cells	mRNA	STK32B	0.00325218	0.00106574	-0.00411536	-0.00327593
all T cells	mRNA	EVC2	-0.000495203	-0.000468694	-0.0240731	-0.0112904
all T cells	mRNA	EVC	0.00465736	0.000834098	-0.0180985	-0.00477888
all T cells	mRNA	CRMP1	0.000916891	-0.00174341	-0.00771557	-0.00347754
all T cells	mRNA	C4orf50	-0.00830096	0.0112017	-0.0190025	-0.0132257
all T cells	mRNA	JAKMIP1	-0.00470776	0.0113394	-0.0522141	-0.0100821
all T cells	mRNA	PPP2R2C	0.00215829	0.00331613	0.00162954	-0.00159546
all T cells	mRNA	S100P	-0.0033892	-0.00399015	-0.0304457	-0.0364238
all T cells	mRNA	CCDC96	0.00179679	-0.00251372	-0.000421094	-0.000976559
all T cells	mRNA	SORCS2	-0.00450102	0.00962121	-0.000279305	-0.00303488
all T cells	mRNA	ABLIM2	0.000851002	-0.00267984	-0.00349161	0.00168083
all T cells	mRNA	SLC2A9	-0.000243195	0.00144139	0.000548487	-0.00114937
all T cells	mRNA	CLNK	0.00527529	-0.00845467	-0.0470936	0.026504
all T cells	mRNA	HS3ST1	0.0028444	-0.00566893	-0.000983968	-0.00290293
all T cells	mRNA	CPEB2	-0.00607685	-0.00553495	-0.0247114	-0.0100487
all T cells	mRNA	C1QTNF7	0.0014804	0.00239194	-0.00165544	-0.00352184
all T cells	mRNA	CC2D2A	-0.00567933	-0.0119317	-0.00867986	0.0009412
all T cells	mRNA	BST1	0.00365294	0.00483227	-0.000802834	-7.36075e-05
all T cells	mRNA	FGFBP2	-0.0355824	0.308138	-0.110939	-0.195527
all T cells	mRNA	LDB2	-0.0123859	0.010404	-0.0177529	0.0116947
all T cells	mRNA	FAM184B	-0.00211365	0.00137695	0.00456521	0.00313967
all T cells	mRNA	NCAPG	0.00861596	0.0327641	-0.0789254	-0.132717
all T cells	mRNA	KCNIP4	0.00313795	0.00658491	0.0169809	0.00923558
all T cells	mRNA	ADGRA3	0.00225906	0.00356935	0.00965404	0.00575247
all T cells	mRNA	PPARGC1A	-0.000633415	0.00165079	0.000459653	-0.00214333
all T cells	mRNA	CCDC149	-0.000773588	-0.00114638	0.00100766	0.000253415
all T cells	mRNA	SLC34A2	NA	NA	NA	NA
all T cells	mRNA	NWD2	NA	NA	NA	NA
all T cells	mRNA	C4orf19	-0.000453722	-0.000804923	0.00154885	0.00163255
all T cells	mRNA	PTTG2	0.000493357	1.54375776306517e-05	0.000759913	-0.00240552
all T cells	mRNA	TLR10	0.00196393	-0.00247488	0.00214712	0.00362596
all T cells	mRNA	TLR6	-0.000606533	0.00156201	-0.0322899	-0.0105183
all T cells	mRNA	FAM114A1	0.00550484	-0.00425424	-6.60715e-05	0.00355926
all T cells	mRNA	CHRNA9	0.00124029	-0.00279226	0.00257452	0.000418914
all T cells	mRNA	RBM47	0.00402154	-0.00063343	0.004867	0.00394286
all T cells	mRNA	NSUN7	0.00215508	-0.0019123	0.00280656	0.00172359
all T cells	mRNA	APBB2	0.00335366	-0.00810882	-0.00167554	-0.00189842
all T cells	mRNA	UCHL1	-0.00152402	0.00752153	0.000260803	-0.00626927
all T cells	mRNA	DCAF4L1	0.000209173	0.0020593	-0.00143272	-0.00263789
all T cells	mRNA	BEND4	-0.00146944	0.00468418	-0.00785783	-0.00445388
all T cells	mRNA	YIPF7	0.00378853	0.00172862	0.00300246	0.000342234
all T cells	mRNA	CORIN	0.00186837	0.00374949	-0.00321562	-0.000450991
all T cells	mRNA	NIPAL1	0.00286745	0.000368383	0.0058083	0.00126268
all T cells	mRNA	CNGA1	-0.0028903	0.00362398	0.000737622	0.005001
all T cells	mRNA	SLC10A4	0.00160424	-0.00272756	-0.00316455	-0.000531906
all T cells	mRNA	LRRC66	0.00160054	-0.0011499	-0.00339432	-0.00681522
all T cells	mRNA	ERVMER34-1	NA	NA	NA	NA
all T cells	mRNA	LNX1	-0.00423835	-0.000679631	-0.00351126	-0.00140969
all T cells	mRNA	KIT	-0.0653905	-0.0187797	-0.00484987	-0.00916386
all T cells	mRNA	NMU	-0.0307983	-0.020367	-0.0316775	-0.0285415
all T cells	mRNA	CRACD	-0.000170342	0.00391312	-0.000271632	-0.00272912
all T cells	mRNA	ARL9	0.00189605	-0.00136301	-0.000963755	-0.00350899
all T cells	mRNA	THEGL	0.00326643	0.000338423	0.00495248	0.00147398
all T cells	mRNA	HOPX	-0.302267	0.195437	-0.172517	-0.219225
all T cells	mRNA	SPINK2	0.016993	0.0979511	0.0502594	0.0317843
all T cells	mRNA	IGFBP7	-0.00754878	0.00496378	-0.019389	0.022366
all T cells	mRNA	ADGRL3	-0.000477838	0.00426784	0.00181511	0.000692013
all T cells	mRNA	TMPRSS11E	0.00370144	0.027881	-0.00697172	-0.00747033
all T cells	mRNA	UGT2B4	0.00251647	-0.000364409	0.00171397	-6.79474e-05
all T cells	mRNA	SLC4A4	-0.0592395	0.0359909	-0.0327266	-0.00932954
all T cells	mRNA	RASSF6	0.00958043	-0.0332639	-0.00755334	-0.0127843
all T cells	mRNA	CXCL8	0.00103456	0.000617516	-0.00304844	0.00017031
all T cells	mRNA	PF4V1	-0.00261801	0.0043629	-0.00179951	0.000876084
all T cells	mRNA	CXCL1	0.0042131	-0.00101292	-0.00360846	0.00166034
all T cells	mRNA	PF4	0.00516201	0.00274412	-0.00601997	-0.000764593
all T cells	mRNA	PPBP	-0.00367357	0.00907959	-0.00358948	-0.00183127
all T cells	mRNA	CXCL5	0.00125292	0.000779726	-0.00115837	-0.00496539
all T cells	mRNA	CXCL3	0.00450908	-0.00453359	0.00299458	-0.00336967
all T cells	mRNA	CXCL2	0.00141607	0.00239395	0.00151072	-2.00994e-05
all T cells	mRNA	EPGN	0.0103193	-0.00405483	-0.00339498	0.00169032
all T cells	mRNA	EREG	0.00133491	0.00103892	-0.000955207	0.000879796
all T cells	mRNA	AREG	0.0124233	-0.038992	0.0097026	0.0837546
all T cells	mRNA	PARM1	0.00302448	0.000296203	0.000534703	-0.00131084
all T cells	mRNA	ODAPH	-0.0131932	-0.00172625	-0.00434524	-0.00383665
all T cells	mRNA	CDKL2	-0.00766138	-0.00535684	-0.0073032	0.00128565
all T cells	mRNA	PPEF2	0.00192442	0.00126944	0.00144608	-0.000461152
all T cells	mRNA	CXCL9	-0.00113359	-0.00377295	-0.000164725	-1.43718e-05
all T cells	mRNA	ART3	-0.000525839	0.00482285	-0.00282957	0.000246424
all T cells	mRNA	CXCL10	-0.00199681	-0.00342051	-0.00408251	-0.00341747
all T cells	mRNA	CXCL11	-0.00264856	-0.00101677	-0.00479269	-0.000948303
all T cells	mRNA	FAM47E	4.78306092766379e-06	-0.000705221	0.00535291	0.00163622
all T cells	mRNA	STBD1	-0.00772093	0.00121127	-0.00727868	-0.0176676
all T cells	mRNA	SHROOM3	0.000665255	0.000822193	-0.00011174	-0.00180963
all T cells	mRNA	CXCL13	0.0122085	-0.00968153	-0.0182332	-0.0100203
all T cells	mRNA	FRAS1	0.00381868	3.85582436699194e-05	-0.005051	0.000828112
all T cells	mRNA	ANXA3	-0.00243182	0.00263183	-0.0019982	-0.00376814
all T cells	mRNA	CFAP299	0.00241981	0.011755	0.008603	0.00224395
all T cells	mRNA	PRKG2	0.00285946	-0.00506583	-0.00100524	0.00465002
all T cells	mRNA	TMEM150C	-0.00246357	-0.00205241	0.00178194	0.00144269
all T cells	mRNA	SCD5	-0.0544049	0.072117	-0.031955	-0.046913
all T cells	mRNA	COQ2	0.000102099	0.00682822	-0.000870083	-0.0105531
all T cells	mRNA	HPSE	0.000229412	-0.0237098	-0.0538587	-0.0102522
all T cells	mRNA	CDS1	0.0046446	-0.000710841	0.00242384	0.00377624
all T cells	mRNA	WDFY3	-0.00638784	0.00103541	-0.000333709	0.00322469
all T cells	mRNA	ARHGAP24	-0.000786567	-0.00222165	-0.00634669	-0.00199371
all T cells	mRNA	MAPK10	-0.0148771	-0.014891	-0.0107608	-0.00264306
all T cells	mRNA	PTPN13	-0.0892066	-0.0924329	-0.0343753	-0.0596126
all T cells	mRNA	C4orf36	0.000896333	0.00157517	-0.00131962	0.000373591
all T cells	mRNA	AC093827.5	0.00301607	0.00310245	0.00281287	0.00539744
all T cells	mRNA	HSD17B13	0.00033354	0.00190651	-0.00471054	0.0016472
all T cells	mRNA	DSPP	NA	NA	NA	NA
all T cells	mRNA	SPP1	-3.10973e-05	-0.00180976	-0.00726235	0.00403977
all T cells	mRNA	AC098582.1	0.00122839	-0.00128312	0.00779265	-0.00161936
all T cells	mRNA	FAM13A	0.080591	-0.130375	0.0430349	0.0573443
all T cells	mRNA	SNCA	5.05046241830161e-05	-0.00623702	-0.0107011	-0.00938261
all T cells	mRNA	MMRN1	0.00488102	-0.00870039	-0.00915009	-0.00129182
all T cells	mRNA	CCSER1	0.00427274	-0.00780608	-0.00333429	-0.00920272
all T cells	mRNA	HPGDS	0.0132874	-0.0127095	-0.0303527	-0.0216054
all T cells	mRNA	BMPR1B	0.00340244	-0.00170067	-0.00914031	0.00332418
all T cells	mRNA	UNC5C	0.000379776	-0.0030645	-0.00640953	0.00317978
all T cells	mRNA	STPG2	-0.000997379	-0.000581989	0.00821666	0.00391974
all T cells	mRNA	ADH6	-0.00212521	-0.00501521	0.000739928	0.00269411
all T cells	mRNA	MTTP	-0.000723264	-0.00144736	0.00524225	0.00442236
all T cells	mRNA	H2AZ1	0.0359777	-0.00441013	-0.154686	-0.131139
all T cells	mRNA	DDIT4L	-0.00278747	0.0111629	-0.0155485	-0.0158097
all T cells	mRNA	BANK1	-0.00988136	0.00133402	-0.00106948	0.00563033
all T cells	mRNA	CXXC4	-0.00260156	0.0114881	-0.00929254	-0.00158231
all T cells	mRNA	DKK2	-0.0329617	0.00718042	-0.00469118	-0.00255638
all T cells	mRNA	SGMS2	0.0014199	-0.00327666	-0.00710367	-0.000631881
all T cells	mRNA	CYP2U1	-0.00110164	0.00527806	0.0115374	0.00680814
all T cells	mRNA	LEF1	0.237785	-0.0372851	0.209436	0.17309
all T cells	mRNA	COL25A1	-0.000382493	0.00266911	0.00221038	-0.0024473
all T cells	mRNA	AC126283.2	-0.000585472	0.00226269	-0.00023564	-0.00142071
all T cells	mRNA	RRH	0.00129729	-0.00340873	-0.00112373	-0.00244683
all T cells	mRNA	LRIT3	0.00245315	0.00204167	0.00252529	-0.000793336
all T cells	mRNA	EGF	0.0042977	0.00258884	-0.000182199	-0.00126007
all T cells	mRNA	ANK2	0.000975453	-0.00101767	-0.00496938	-0.00144623
all T cells	mRNA	ARSJ	-0.0233819	-0.00616978	0.00593286	0.00474395
all T cells	mRNA	UGT8	-0.0115703	0.00271025	-0.00363441	-0.00737524
all T cells	mRNA	TRAM1L1	0.00294992	-0.00285197	-0.00327925	-0.00348063
all T cells	mRNA	PRSS12	-0.0023174	-0.00154739	4.91848830062159e-05	-0.000525708
all T cells	mRNA	SEC24D	-0.0116156	0.0134229	-0.032745	-0.0417783
all T cells	mRNA	PDE5A	-0.0103981	-0.00354154	-0.00197381	-0.00545127
all T cells	mRNA	PRDM5	0.00256358	0.0236863	0.0130531	0.00384506
all T cells	mRNA	QRFPR	0.00117221	0.0016217	0.00274964	-0.00358191
all T cells	mRNA	TMEM155	-0.0269104	0.0451286	-0.0191345	-0.0371279
all T cells	mRNA	TRPC3	0.000397057	0.00582035	-0.00173663	-0.00724077
all T cells	mRNA	IL2	0.027057	-0.00427043	-0.0336249	-0.0257633
all T cells	mRNA	IL21	0.00542353	-0.0233246	-0.0310584	-0.0530195
all T cells	mRNA	BBS12	-0.0063327	-0.0068569	0.000527124	-0.0115872
all T cells	mRNA	FGF2	0.00355941	-0.00309212	-0.00266943	-0.00257243
all T cells	mRNA	SPRY1	-0.0743702	0.00961399	0.00685893	-0.000217682
all T cells	mRNA	ANKRD50	0.000544503	-0.000870397	-0.000114825	0.0019797
all T cells	mRNA	FAT4	-0.000420516	-0.000558113	-0.00470068	0.00611567
all T cells	mRNA	INTU	0.00182754	0.00226175	0.000650875	-0.000912931
all T cells	mRNA	HSPA4L	-0.00242809	0.00209987	0.000612629	-0.00132465
all T cells	mRNA	PCDH18	0.00455021	-0.00408783	0.00159941	0.00209475
all T cells	mRNA	SLC7A11	-0.00127312	0.00577081	-0.0063265	-0.010881
all T cells	mRNA	NOCT	-0.00615234	0.00891249	-0.000306084	-0.00784843
all T cells	mRNA	MGARP	-0.00865496	0.00660075	-0.00260668	-0.00796319
all T cells	mRNA	MAML3	0.00119297	0.0109396	0.0191098	0.0163742
all T cells	mRNA	CLGN	0.00460496	0.005423	-0.00170456	-0.00838479
all T cells	mRNA	TBC1D9	0.0010881	0.00329109	-0.00766233	0.00065827
all T cells	mRNA	GAB1	-0.0162948	0.00353788	-0.00501382	-0.000151911
all T cells	mRNA	FREM3	0.00259462	-0.00336931	-0.002274	0.00192227
all T cells	mRNA	GYPE	-4.19088e-05	0.00459003	0.00306351	-0.0045135
all T cells	mRNA	GYPB	-0.0106946	-0.00332589	0.000901207	-0.00322748
all T cells	mRNA	GYPA	0.00036776	-0.00133719	0.00105809	-1.73799e-05
all T cells	mRNA	AC098588.2	-0.00142594	4.03436180773225e-05	-0.00867827	-0.00665021
all T cells	mRNA	SMAD1	0.000972496	-0.0132104	-0.0428188	-0.00540751
all T cells	mRNA	MAB21L2	NA	NA	NA	NA
all T cells	mRNA	FAM160A1	0.00031715	-0.00237267	0.00874433	0.0053479
all T cells	mRNA	TIGD4	-0.00483889	0.00165828	0.00664612	-0.00154934
all T cells	mRNA	FHDC1	0.00263228	-0.000767494	-0.00340368	-0.00462552
all T cells	mRNA	TRIM2	0.0211884	-0.0185936	-0.0252215	-0.0127209
all T cells	mRNA	RNF175	0.0156679	-0.0152872	0.036126	0.0386943
all T cells	mRNA	DCHS2	0.0051671	-0.00219465	-0.00152032	-0.000704446
all T cells	mRNA	GUCY1A1	-0.00247413	-0.00229428	-0.00871839	0.00725988
all T cells	mRNA	GUCY1B1	-5.28578e-05	0.00357399	-0.0140275	0.00738835
all T cells	mRNA	PDGFC	0.000604251	-0.00200184	0.00163758	0.00196359
all T cells	mRNA	GASK1B	-0.00396564	0.00146253	-0.00476966	0.00605913
all T cells	mRNA	TMEM144	0.00375185	0.00576828	-0.00348842	-0.000464555
all T cells	mRNA	FNIP2	0.00666924	0.00823097	-0.00903986	-0.00541101
all T cells	mRNA	NPY1R	NA	NA	NA	NA
all T cells	mRNA	MARCHF1	-0.00151837	0.00125586	-0.00211466	0.000345019
all T cells	mRNA	FAM218A	0.00196137	-0.00179785	0.00688985	0.008158
all T cells	mRNA	KLHL2	0.00639927	0.00572593	-0.00365822	0.0124252
all T cells	mRNA	GK3P	0.000353036	0.00152563	-0.00563241	0.00170113
all T cells	mRNA	CPE	0.00310025	-0.00169805	-0.0207531	0.0102971
all T cells	mRNA	SPOCK3	-0.00337902	-0.000893586	-0.00195436	0.00274611
all T cells	mRNA	PALLD	0.00687982	0.0351235	-0.0226772	-0.0174588
all T cells	mRNA	SH3RF1	-0.00182229	0.00124459	-0.000650436	-0.00192595
all T cells	mRNA	MFAP3L	-0.00851566	-0.000802174	-0.000864843	-0.00114765
all T cells	mRNA	GALNTL6	0.000496037	0.00129854	0.00113726	-0.00216051
all T cells	mRNA	HMGB2	0.0229224	0.0199623	-0.181997	-0.165971
all T cells	mRNA	SAP30	-0.00623146	0.0138273	-0.0360859	-0.0229829
all T cells	mRNA	SCRG1	0.00225025	0.00257437	-0.0052996	-0.00018894
all T cells	mRNA	HAND2	0.00285091	4.07560871450522e-06	-0.00191085	-0.00235921
all T cells	mRNA	HPGD	-0.127033	0.00774373	-0.211259	0.0933046
all T cells	mRNA	GLRA3	-0.00254376	-0.00102802	-0.000163806	-7.51735e-05
all T cells	mRNA	ADAM29	-0.00802455	0.00252177	-0.0142334	0.00272948
all T cells	mRNA	GPM6A	0.00318883	-0.00107236	-0.00299301	0.00213367
all T cells	mRNA	WDR17	0.00208426	-0.00359634	0.00233278	-0.000572111
all T cells	mRNA	SPATA4	0.00144719	0.00430419	0.00262858	0.00525495
all T cells	mRNA	WWC2	-0.0105136	-0.00658681	0.0151781	0.00526805
all T cells	mRNA	CLDN22	-0.000204476	-0.00163313	0.00251512	0.00129807
all T cells	mRNA	ING2	0.0118934	0.0174144	-0.00184413	-0.0148961
all T cells	mRNA	ENPP6	-0.00367763	0.00138403	-0.000228394	0.00241924
all T cells	mRNA	SNX25	-0.000511276	0.00325671	-0.0135588	-0.0105133
all T cells	mRNA	LRP2BP	-0.00222375	0.00230109	-0.0119517	-0.00710673
all T cells	mRNA	C4orf47	0.00301242	0.00978815	0.0015709	0.00915416
all T cells	mRNA	CCDC110	0.00590735	0.000579781	0.0177229	0.0120252
all T cells	mRNA	SORBS2	0.000190082	0.00288093	0.00342736	0.00195217
all T cells	mRNA	FAM149A	-0.00507188	-0.00357341	-0.00515646	-8.33965e-05
all T cells	mRNA	KLKB1	0.00291396	-0.00109395	-0.000307008	0.000243442
all T cells	mRNA	F11	0.000917625	-0.00388795	-0.00486625	0.00314801
all T cells	mRNA	FAT1	-0.00154288	0.00651808	-0.00220845	-0.000585179
all T cells	mRNA	LRRC14B	-0.000601188	-0.000615434	0.00801389	0.00413971
all T cells	mRNA	AC021087.5	-0.000273	0.000545554	-0.000976011	-0.00181504
all T cells	mRNA	AHRR	0.00201815	0.000585629	-0.0147715	-0.000573971
all T cells	mRNA	AHRR-1	0.00191499	-0.000271649	-0.013739	0.000464155
all T cells	mRNA	TPPP	0.00968332	-0.00473258	-0.0368889	-0.022935
all T cells	mRNA	ZDHHC11B	0.0135217	-0.00622971	-0.0243752	-0.0145628
all T cells	mRNA	ZDHHC11	0.002003	0.000806304	-0.00494141	-0.00257511
all T cells	mRNA	SLC6A19	NA	NA	NA	NA
all T cells	mRNA	TERT	0.0044537	-0.0100794	0.0098672	0.00242374
all T cells	mRNA	LPCAT1	-0.0210335	0.0352515	-0.0385279	-0.0137647
all T cells	mRNA	ADCY2	0.00179063	-0.00015458	-0.0031694	0.00196802
all T cells	mRNA	SEMA5A	0.0304235	-0.00827808	-0.0292359	-0.0149922
all T cells	mRNA	CMBL	-0.0129494	-0.00407166	0.00417895	-0.00115705
all T cells	mRNA	ANKRD33B	0.00161585	-0.00207113	-0.0204239	-0.00480992
all T cells	mRNA	CTNND2	-0.0125246	-0.00577729	-0.00146216	-0.00343919
all T cells	mRNA	DNAH5	NA	NA	NA	NA
all T cells	mRNA	TRIO	-0.00367278	0.00229078	-0.0257445	0.0144142
all T cells	mRNA	FBXL7	0.00193927	0.00077069	-0.00195057	-0.00174393
all T cells	mRNA	MYO10	0.00272697	0.00283072	0.00658425	0.00335761
all T cells	mRNA	BASP1	0.00223526	-0.000328948	-0.0106126	-0.000481816
all T cells	mRNA	LINC02218	-0.00060412	0.00177846	-0.00168342	0.00259498
all T cells	mRNA	CDH18	-0.00157072	-0.00332972	-0.00148737	-0.00406589
all T cells	mRNA	CDH6	-0.000156998	0.00805728	0.00389479	0.00381343
all T cells	mRNA	PDZD2	0.000709892	-0.00210883	0.00982419	0.00450571
all T cells	mRNA	NPR3	0.00212056	0.00442431	-0.000764318	0.00431739
all T cells	mRNA	SLC45A2	0.0013209	0.00198663	-0.00275131	0.00228889
all T cells	mRNA	C1QTNF3-AMACR	0.00209891	-0.00286441	0.00356996	0.00200074
all T cells	mRNA	C1QTNF3	0.00199582	-0.00392235	-0.00513707	-0.00182756
all T cells	mRNA	RAI14	-0.0212764	-0.0154285	-0.00952523	-0.0192233
all T cells	mRNA	TTC23L	-0.00100988	-0.00101015	0.00698778	0.00321839
all T cells	mRNA	PRLR	0.000833836	0.00115243	-5.02128e-05	0.00377191
all T cells	mRNA	IL7R	-0.0895727	-0.159046	0.148941	-0.139145
all T cells	mRNA	CAPSL	0.000687921	0.00207766	0.0022939	-0.000794707
all T cells	mRNA	UGT3A2	0.00346617	0.00582909	-0.0146016	-0.00358872
all T cells	mRNA	NADK2	0.00589983	-0.000857552	-0.00489908	-0.0014374
all T cells	mRNA	SLC1A3	0.00157857	0.00648354	-0.000447859	-0.000685477
all T cells	mRNA	OSMR	-0.0024724	0.00454932	-0.00124038	0.000414604
all T cells	mRNA	FYB1	0.197631	-0.0557289	-0.030848	-0.103757
all T cells	mRNA	DAB2	-0.00188581	0.015642	-0.0197611	0.00973495
all T cells	mRNA	SELENOP	-0.00756086	0.00568007	0.00161178	-0.00194637
all T cells	mRNA	NIM1K	0.0062226	-0.00052026	-0.0128125	0.00191417
all T cells	mRNA	C5orf34	0.00616228	0.00772856	-0.00258145	-0.00183617
all T cells	mRNA	ITGA1	-0.0217063	0.0446848	0.00526892	-0.0450932
all T cells	mRNA	ITGA2	0.0142615	-0.000337841	-0.0279061	-0.0417617
all T cells	mRNA	FST	0.01077	-0.00259409	0.0112341	0.00401322
all T cells	mRNA	ESM1	-0.0339672	0.0247637	-0.0135355	-0.0289534
all T cells	mRNA	GZMK	-0.450331	0.294804	-0.134646	-0.232248
all T cells	mRNA	GZMA	-0.393082	0.377797	-0.221789	-0.323497
all T cells	mRNA	CDC20B	-0.0124555	0.000192866	0.00213187	-0.00732469
all T cells	mRNA	GPX8	NA	NA	NA	NA
all T cells	mRNA	CCNO	-0.00299828	-0.000397679	-0.0029653	-0.00669973
all T cells	mRNA	IL31RA	0.00249753	-0.000633154	0.000172741	-0.000604996
all T cells	mRNA	ANKRD55	0.133834	-0.187348	0.128157	0.0362397
all T cells	mRNA	PLK2	-0.00430861	-0.00405995	0.0036086	0.00116661
all T cells	mRNA	GAPT	-0.000399344	0.00394827	-0.00179498	0.00442489
all T cells	mRNA	RAB3C	0.000299648	-0.000338694	-0.000460672	-0.000557122
all T cells	mRNA	PDE4D	-0.213238	-0.0181952	-0.0216649	-0.0588187
all T cells	mRNA	ELOVL7	-3.76118e-05	0.00392032	0.000670013	-0.00234321
all T cells	mRNA	LRRC70	0.00495231	0.00127752	0.00255845	-0.00532755
all T cells	mRNA	RGS7BP	-0.0351939	-0.00110066	-0.00337332	0.00578874
all T cells	mRNA	CD180	-0.00442507	0.0028282	-0.00290742	-0.0048121
all T cells	mRNA	PIK3R1	-0.000348683	0.0166544	-0.122623	-0.0531525
all T cells	mRNA	CCNB1	-0.0382575	0.0368277	-0.048101	-0.0952864
all T cells	mRNA	MARVELD2	-0.00149889	-0.00664908	-4.66059e-05	0.0013092
all T cells	mRNA	OCLN	0.00386902	0.00899988	-0.00501163	0.000619821
all T cells	mRNA	SERF1B	-5.81477e-05	-0.00140718	-0.00232994	0.00420702
all T cells	mRNA	SERF1A	-0.00318612	-0.00105511	-0.00104229	-0.000635558
all T cells	mRNA	SMN1	-0.000591341	0.00288023	-0.00732522	-0.0047342
all T cells	mRNA	MAP1B	0.00193564	0.00513625	-0.00485219	-0.00148769
all T cells	mRNA	ZNF366	0.00209819	0.00105528	-0.00170802	-0.0010001
all T cells	mRNA	FCHO2	-0.0447596	0.00719044	-0.0239755	-0.00975465
all T cells	mRNA	FOXD1	-0.0109963	0.00476605	-0.00666381	-0.00107061
all T cells	mRNA	ARHGEF28	-0.000850273	0.0133064	-0.0104331	-0.00298274
all T cells	mRNA	ANKDD1B	0.00194627	-0.00465406	-0.030292	0.0187468
all T cells	mRNA	SV2C	-0.00170799	-0.00250507	-0.00849822	0.00197953
all T cells	mRNA	F2RL2	-0.00172556	0.00298188	-0.0225187	-0.0118588
all T cells	mRNA	S100Z	0.0138295	-0.0204568	-0.0357916	-0.0117883
all T cells	mRNA	CRHBP	0.00416931	0.00122922	-0.00504714	-0.000606134
all T cells	mRNA	ZBED3	-0.00183154	0.0142907	0.0110452	0.00616871
all T cells	mRNA	AC022414.1	-0.00251094	0.00851474	0.00437319	0.00583188
all T cells	mRNA	LHFPL2	-0.00241857	-5.99213e-05	0.000575144	-0.00101599
all T cells	mRNA	ARSB	-0.00206576	0.00539568	-0.00936888	-0.00225247
all T cells	mRNA	HOMER1	-0.00333065	0.0131471	-0.00024122	-0.00578544
all T cells	mRNA	CMYA5	-0.0020854	-0.00192444	-0.00206708	-0.00684655
all T cells	mRNA	THBS4	7.99247160218156e-06	0.000858806	0.00259673	-0.000421991
all T cells	mRNA	FAM151B	0.00575832	-0.00223829	0.00225868	0.00169637
all T cells	mRNA	ANKRD34B	0.0013	0.00137757	0.0010387	0.00379562
all T cells	mRNA	CKMT2	0.00479575	0.00307046	-0.002871	-0.0063105
all T cells	mRNA	ACOT12	NA	NA	NA	NA
all T cells	mRNA	ATP6AP1L	-0.000788889	-0.00340795	0.00350162	0.00326949
all T cells	mRNA	MEF2C	-0.00543892	-0.00144869	-0.00281567	0.00683515
all T cells	mRNA	ADGRV1	-0.00493825	0.00661555	-0.00179215	0.00287108
all T cells	mRNA	POU5F2	0.000685354	0.00423473	-0.00881072	0.00189489
all T cells	mRNA	MCTP1	-0.00272931	0.00794919	-0.00333091	-0.00166308
all T cells	mRNA	GPR150	-0.000653824	-0.00593179	0.00457968	-0.00708657
all T cells	mRNA	SPATA9	0.00209941	-0.00138914	0.00304438	-0.00258835
all T cells	mRNA	RHOBTB3	0.00183654	0.00716953	-0.00670184	0.00551514
all T cells	mRNA	LIX1	-0.00349657	-0.00185445	0.00139794	-0.00232309
all T cells	mRNA	SLCO4C1	-0.0199549	0.0470535	-0.0421469	-0.0127265
all T cells	mRNA	NUDT12	0.00996738	-0.00997894	0.0261674	0.0184387
all T cells	mRNA	EFNA5	-0.00578112	0.0219369	-0.0157322	-0.00779422
all T cells	mRNA	FBXL17	0.00340515	0.00705583	-0.0137199	-0.00308677
all T cells	mRNA	TMEM232	0.0001663	0.00482144	0.00102532	0.00411906
all T cells	mRNA	TSLP	0.00233815	0.00824188	0.00679907	-0.00328877
all T cells	mRNA	NREP	-0.000183593	0.0320056	0.0116178	0.00867518
all T cells	mRNA	EPB41L4A	-0.0258237	0.0165373	-0.0429237	-0.00761686
all T cells	mRNA	MCC	-0.013694	0.00981685	-0.0179221	-0.0029704
all T cells	mRNA	TRIM36	-0.00366284	0.00879172	-0.00375756	-0.00874572
all T cells	mRNA	TICAM2	-0.00291288	0.000738284	0.00213184	-0.00101347
all T cells	mRNA	TMED7-TICAM2	-0.000131194	-0.00019726	-0.00650111	0.00616863
all T cells	mRNA	TMED7	-0.0068792	0.0024203	-0.0180844	-0.0149837
all T cells	mRNA	CDO1	0.0278103	-0.0108238	-0.0395995	-0.0251113
all T cells	mRNA	SEMA6A	0.00484774	-0.00443779	0.00545993	0.0017866
all T cells	mRNA	DTWD2	-0.00290355	0.00686892	0.0113308	0.00379877
all T cells	mRNA	PRR16	0.00218464	-0.00338272	-0.000160072	0.000735576
all T cells	mRNA	LOX	-0.00194767	0.00309543	0.00209859	0.0033253
all T cells	mRNA	ZNF474	0.00116027	-0.00119748	0.00160249	0.000264483
all T cells	mRNA	SNX24	-0.010616	-0.00688174	-0.0422408	-0.00513552
all T cells	mRNA	ZNF608	-0.00211868	-0.00328522	-0.00207514	0.00206718
all T cells	mRNA	ALDH7A1	0.00669521	-0.00376078	0.0222037	0.0125421
all T cells	mRNA	TEX43	0.000350811	-0.000314945	0.00228621	-0.000183557
all T cells	mRNA	CCDC192	0.0024832	-0.00565623	-0.00240398	0.00219174
all T cells	mRNA	FBN2	-0.00324086	-0.000704396	0.0036317	0.000356885
all T cells	mRNA	MINAR2	-0.00358457	0.00194522	0.00169483	-0.00140454
all T cells	mRNA	CHSY3	-0.00139299	0.00448147	-0.0076061	0.00267
all T cells	mRNA	HINT1	0.0721742	-0.0938595	0.00252529	-0.113491
all T cells	mRNA	MEIKIN	-0.00871997	-0.00286623	0.000376464	0.000418416
all T cells	mRNA	AC034228.3	0.0011396	-0.000918394	-0.000186742	-0.00496378
all T cells	mRNA	IL3	0.00261791	0.00314535	-0.00315221	-0.00523049
all T cells	mRNA	CSF2	0.00431731	0.00866857	-0.0202858	-0.0179563
all T cells	mRNA	P4HA2	0.00120763	0.00385164	-0.0187374	-0.0135735
all T cells	mRNA	PDLIM4	0.000921851	0.0100148	-0.00338613	-0.00730973
all T cells	mRNA	SLC22A4	0.00127413	-0.00061631	-0.0159384	0.00757837
all T cells	mRNA	IRF1	-0.101056	0.00391253	-0.117749	-0.102505
all T cells	mRNA	IL5	0.00270571	-0.00358689	-0.00505916	0.000530661
all T cells	mRNA	IL13	0.00568358	-0.000433105	-0.013463	-0.000933537
all T cells	mRNA	IL4	-0.0025973	0.00882981	-0.0123393	-0.0132613
all T cells	mRNA	CCNI2	0.00157542	-0.00624913	-0.00767637	-0.00364055
all T cells	mRNA	SHROOM1	0.00188069	0.000180484	0.00128085	0.00128576
all T cells	mRNA	GDF9	-0.00196578	0.0026985	0.00170656	-0.00310143
all T cells	mRNA	LEAP2	0.00208135	0.00160711	0.00381949	-0.00466556
all T cells	mRNA	FSTL4	0.000487357	-0.00442685	-0.00224221	-0.00236367
all T cells	mRNA	TCF7	0.192482	-0.057041	0.331104	0.12107
all T cells	mRNA	AC104109.3	0.000508267	0.00126472	-0.00247635	-0.000948896
all T cells	mRNA	CATSPER3	-0.00461369	0.00266922	0.00039994	-0.00375242
all T cells	mRNA	TIFAB	0.00142192	-0.000494608	-0.0028788	0.00569525
all T cells	mRNA	CXCL14	NA	NA	NA	NA
all T cells	mRNA	TGFBI	-0.00525858	0.00502724	-0.0199929	-0.0178896
all T cells	mRNA	SPOCK1	0.0018869	0.000104307	-0.00484163	0.00360002
all T cells	mRNA	MYOT	0.00412406	0.00126063	0.00276791	-0.00204245
all T cells	mRNA	PKD2L2	0.000477151	0.0037242	-0.00203079	0.00306228
all T cells	mRNA	FAM53C	-0.00219147	0.00906414	-0.00537693	0.00107122
all T cells	mRNA	REEP2	0.00134817	0.00300562	-0.0066854	-0.00177014
all T cells	mRNA	EGR1	0.000858571	0.0113972	-0.00440627	0.0139238
all T cells	mRNA	LRRTM2	-0.00316565	-0.00123672	-0.00325473	-0.00380473
all T cells	mRNA	SLC23A1	-0.00319922	0.00124856	0.0047153	-0.00035248
all T cells	mRNA	PROB1	-0.00673448	-3.1776e-05	-0.00973355	-0.0101325
all T cells	mRNA	SMIM33	-0.0124097	0.00303469	-0.0141071	-0.0167992
all T cells	mRNA	PSD2	0.00172371	0.00797532	-0.00684061	0.00208839
all T cells	mRNA	NRG2	-0.00653169	0.00598139	0.00603129	0.00647241
all T cells	mRNA	IGIP	0.0040483	-0.00137738	0.00475205	0.0033615
all T cells	mRNA	HBEGF	0.000269184	-0.0348921	-0.00204181	-0.01174
all T cells	mRNA	SLC4A9	0.000941125	-0.00204689	0.00115758	-0.00303799
all T cells	mRNA	ANKHD1-EIF4EBP3	0.000974569	0.00574486	-0.00454609	-0.000436284
all T cells	mRNA	DND1	0.0037811	0.00104187	-0.00144415	-0.000667263
all T cells	mRNA	PCDHA1	-0.00145849	-0.00180591	-0.000868543	-0.00407101
all T cells	mRNA	PCDHB2	-0.00552089	0.00115472	-0.00331325	-0.00840829
all T cells	mRNA	PCDHB4	0.000111896	0.00300184	0.00376689	0.0064432
all T cells	mRNA	PCDHB9	-0.00208798	0.00339451	-0.00331388	-0.000904793
all T cells	mRNA	PCDHB11	0.00337833	-0.00158872	0.0027237	0.00218964
all T cells	mRNA	PCDHB13	0.0010078	-0.00221565	-3.04839e-05	-0.00144471
all T cells	mRNA	PCDHB14	0.000531732	-0.00120935	-0.000510073	-0.00177943
all T cells	mRNA	PCDHB15	-0.00162593	-0.0030326	0.00145688	-0.00287275
all T cells	mRNA	SLC25A2	-0.00182467	0.00172156	-0.00511305	0.00320557
all T cells	mRNA	PCDHGA1	0.000952567	0.00226237	0.00293223	0.0017534
all T cells	mRNA	PCDHGA2	0.000620964	-0.00083614	0.00110679	0.00121003
all T cells	mRNA	PCDHGA3	-0.000846087	-0.00208843	-0.00402864	-0.00314159
all T cells	mRNA	PCDHGB1	-0.00119342	0.000897706	-0.000346997	-0.00424797
all T cells	mRNA	PCDHGA4	0.000957771	-0.00320119	-0.00259443	-0.000616175
all T cells	mRNA	PCDHGB2	-0.00175249	0.00440028	-0.00472874	0.00230117
[truncated: 17,652 more rows]
