# Supplementary material for: The T cell receptor sequence influences the likelihood of T cell memory formation
Source: Cell Rep. Author manuscript; Available in PMC 2025 Feb 1. (PMC11785489; doi:10.1016/j.celrep.2024.115098)
Supplement: Table S4 [file NIHMS2046529-supplement-Table_S4.xlsx]

## Sheet: Sheet1
Table S4. TCR scoring function performance, related to Figure 3 and Figure 5
data	TCR score	cell state contrast	clinical condition	T cell subset	value	term	estimate	standard error	P value
Dataset 1+2, training subset	TCR-innate	innate-like (PLZF-high) vs. other	all	all T	log(odds ratio for innate-like state) per unit increase in TCR-innate	bTCR-innate	1.24762	0.0100678	<1E-300
Dataset 1+2, training subset	TCR-CD8	CD8T vs. CD4T	all	all T (excluding innate-like cluster A9)	log(odds ratio for CD8T state) per unit increase in TCR-CD8	bTCR-CD8	1.02506	0.00612711	<1E-300
Dataset 1+2, training subset	TCR-reg	Treg vs. Tconv	all	all T (excluding innate-like cluster A9)	log(odds ratio for Treg state) per unit increase in TCR-reg	bTCR-reg	0.360195	0.00899734	<1E-300
Dataset 1+2, training subset	TCR-reg	Treg vs. Tconv	all	CD4	log(odds ratio for Treg state) per unit increase in TCR-reg	bTCR-reg	0.346676	0.00983468	3.38254e-272
Dataset 1+2, training subset	TCR-reg	Treg vs. Tconv	all	CD8	log(odds ratio for Treg state) per unit increase in TCR-reg	bTCR-reg	0.355395	0.0252454	5.21239e-45
Dataset 1+2, training subset	TCR-mem	memory vs. naïve	all	all T (excluding innate-like cluster A9)	log(odds ratio for memory state) per unit increase in TCR-mem	bTCR-mem	0.185384	0.00409115	<1E-300
Dataset 1+2, training subset	TCR-mem	memory vs. naïve	all	CD4	log(odds ratio for memory state) per unit increase in TCR-mem	bTCR-mem	0.186659	0.00461175	<1E-300
Dataset 1+2, training subset	TCR-mem	memory vs. naïve	all	CD8	log(odds ratio for memory state) per unit increase in TCR-mem	bTCR-mem	0.181422	0.0095208	5.92787e-81
Dataset 1, training subset	TCR-innate	innate-like (PLZF-high) vs. other	all	all T	log(odds ratio for innate-like state) per unit increase in TCR-innate	bTCR-innate	1.28476	0.015833	<1E-300
Dataset 1, training subset	TCR-CD8	CD8T vs. CD4T	all	all T (excluding innate-like cluster A9)	log(odds ratio for CD8T state) per unit increase in TCR-CD8	bTCR-CD8	1.07242	0.00858273	<1E-300
Dataset 1, training subset	TCR-reg	Treg vs. Tconv	all	all T (excluding innate-like cluster A9)	log(odds ratio for Treg state) per unit increase in TCR-reg	bTCR-reg	0.367811	0.0117383	1.59769e-215
Dataset 1, training subset	TCR-reg	Treg vs. Tconv	all	CD4	log(odds ratio for Treg state) per unit increase in TCR-reg	bTCR-reg	0.346977	0.0125957	4.75924e-167
Dataset 1, training subset	TCR-reg	Treg vs. Tconv	all	CD8	log(odds ratio for Treg state) per unit increase in TCR-reg	bTCR-reg	0.418735	0.0366206	2.81404e-30
Dataset 1, training subset	TCR-mem	memory vs. naïve	all	all T (excluding innate-like cluster A9)	log(odds ratio for memory state) per unit increase in TCR-mem	bTCR-mem	0.180314	0.00533194	1.08565e-250
Dataset 1, training subset	TCR-mem	memory vs. naïve	all	CD4	log(odds ratio for memory state) per unit increase in TCR-mem	bTCR-mem	0.181424	0.00590348	2.15071e-207
Dataset 1, training subset	TCR-mem	memory vs. naïve	all	CD8	log(odds ratio for memory state) per unit increase in TCR-mem	bTCR-mem	0.169366	0.0132883	3.30286e-37
Dataset 2, training subset	TCR-innate	innate-like (PLZF-high) vs. other	all	all T	log(odds ratio for innate-like state) per unit increase in TCR-innate	bTCR-innate	1.22031	0.0129788	<1E-300
Dataset 2, training subset	TCR-CD8	CD8T vs. CD4T	all	all T (excluding innate-like cluster A9)	log(odds ratio for CD8T state) per unit increase in TCR-CD8	bTCR-CD8	0.973823	0.00873945	<1E-300
Dataset 2, training subset	TCR-reg	Treg vs. Tconv	all	all T (excluding innate-like cluster A9)	log(odds ratio for Treg state) per unit increase in TCR-reg	bTCR-reg	0.349385	0.0140114	3.04352e-137
Dataset 2, training subset	TCR-reg	Treg vs. Tconv	all	CD4	log(odds ratio for Treg state) per unit increase in TCR-reg	bTCR-reg	0.346398	0.0157425	2.63393e-107
Dataset 2, training subset	TCR-reg	Treg vs. Tconv	all	CD8	log(odds ratio for Treg state) per unit increase in TCR-reg	bTCR-reg	0.297579	0.0349279	1.59847e-17
Dataset 2, training subset	TCR-mem	memory vs. naïve	all	all T (excluding innate-like cluster A9)	log(odds ratio for memory state) per unit increase in TCR-mem	bTCR-mem	0.19262	0.00637963	2.93175e-200
Dataset 2, training subset	TCR-mem	memory vs. naïve	all	CD4	log(odds ratio for memory state) per unit increase in TCR-mem	bTCR-mem	0.194843	0.00738729	2.62421e-153
Dataset 2, training subset	TCR-mem	memory vs. naïve	all	CD8	log(odds ratio for memory state) per unit increase in TCR-mem	bTCR-mem	0.194038	0.0136461	6.95362e-46
Dataset 1	TCR-innate	innate-like (PLZF-high) vs. other	COVID+	all	log(odds ratio for innate-like state) per unit increase in TCR-innate	bTCR-innate	1.23475	0.0200152	<1E-300
Dataset 1	TCR-innate	innate-like (PLZF-high) vs. other	none	all	log(odds ratio for innate-like state) per unit increase in TCR-innate	bTCR-innate	1.39152	0.0339039	<1E-300
Dataset 1	TCR-innate	innate-like (PLZF-high) vs. other	Sepsis	all	log(odds ratio for innate-like state) per unit increase in TCR-innate	bTCR-innate	1.3121	0.0427995	2.13259e-206
Dataset 1	TCR-innate	innate-like (PLZF-high) vs. other	Influenza	all	log(odds ratio for innate-like state) per unit increase in TCR-innate	bTCR-innate	1.12605	0.180483	4.40204e-10
Dataset 2	TCR-innate	innate-like (PLZF-high) vs. other	COVID+	all	log(odds ratio for innate-like state) per unit increase in TCR-innate	bTCR-innate	1.21861	0.014254	<1E-300
Dataset 2	TCR-innate	innate-like (PLZF-high) vs. other	COVID-	all	log(odds ratio for innate-like state) per unit increase in TCR-innate	bTCR-innate	1.22834	0.0314215	<1E-300
Dataset 1 + 2, testing subset	TCR-innate	innate-like (PLZF-high) vs. other	all	all	log(odds ratio for innate-like state) per unit increase in TCR-innate	bTCR-innate	1.22205	0.0177661	<1E-300
Dataset 1	TCR-CD8	CD8T vs. CD4T	COVID+	all	log(odds ratio for CD8T state) per unit increase in TCR-CD8	bTCR-CD8	1.08187	0.0106815	<1E-300
Dataset 1	TCR-CD8	CD8T vs. CD4T	none	all	log(odds ratio for CD8T state) per unit increase in TCR-CD8	bTCR-CD8	1.02307	0.0205325	<1E-300
Dataset 1	TCR-CD8	CD8T vs. CD4T	Sepsis	all	log(odds ratio for CD8T state) per unit increase in TCR-CD8	bTCR-CD8	1.08284	0.0211217	<1E-300
Dataset 1	TCR-CD8	CD8T vs. CD4T	Influenza	all	log(odds ratio for CD8T state) per unit increase in TCR-CD8	bTCR-CD8	1.11554	0.0716363	1.12381e-54
Dataset 2	TCR-CD8	CD8T vs. CD4T	COVID+	all	log(odds ratio for CD8T state) per unit increase in TCR-CD8	bTCR-CD8	0.972097	0.00942992	<1E-300
Dataset 2	TCR-CD8	CD8T vs. CD4T	COVID-	all	log(odds ratio for CD8T state) per unit increase in TCR-CD8	bTCR-CD8	0.984267	0.0232675	<1E-300
Dataset 1 + 2, testing subset	TCR-CD8	CD8T vs. CD4T	all	all	log(odds ratio for CD8T state) per unit increase in TCR-CD8	bTCR-CD8	1.04755	0.0104457	<1E-300
Dataset 1	TCR-reg	Treg vs. Tconv	COVID+	all	log(odds ratio for Treg state) per unit increase in TCR-reg	bTCR-reg	0.371961	0.0141391	1.5849e-152
Dataset 1	TCR-reg	Treg vs. Tconv	COVID+	CD4	log(odds ratio for Treg state) per unit increase in TCR-reg	bTCR-reg	0.351179	0.0150868	7.54881e-120
Dataset 1	TCR-reg	Treg vs. Tconv	COVID+	CD8	log(odds ratio for Treg state) per unit increase in TCR-reg	bTCR-reg	0.400012	0.0468643	1.39505e-17
Dataset 1	TCR-reg	Treg vs. Tconv	none	all	log(odds ratio for Treg state) per unit increase in TCR-reg	bTCR-reg	0.386766	0.0325953	1.78451e-32
Dataset 1	TCR-reg	Treg vs. Tconv	none	CD4	log(odds ratio for Treg state) per unit increase in TCR-reg	bTCR-reg	0.354938	0.0359715	5.77561e-23
Dataset 1	TCR-reg	Treg vs. Tconv	none	CD8	log(odds ratio for Treg state) per unit increase in TCR-reg	bTCR-reg	0.547491	0.083811	6.47009e-11
Dataset 1	TCR-reg	Treg vs. Tconv	Sepsis	all	log(odds ratio for Treg state) per unit increase in TCR-reg	bTCR-reg	0.32258	0.0296659	1.53753e-27
Dataset 1	TCR-reg	Treg vs. Tconv	Sepsis	CD4	log(odds ratio for Treg state) per unit increase in TCR-reg	bTCR-reg	0.312701	0.0318609	9.745e-23
Dataset 1	TCR-reg	Treg vs. Tconv	Sepsis	CD8	log(odds ratio for Treg state) per unit increase in TCR-reg	bTCR-reg	0.326002	0.0887409	0.000239124
Dataset 1	TCR-reg	Treg vs. Tconv	Influenza	all	log(odds ratio for Treg state) per unit increase in TCR-reg	bTCR-reg	0.438577	0.0758953	7.52748e-09
Dataset 1	TCR-reg	Treg vs. Tconv	Influenza	CD4	log(odds ratio for Treg state) per unit increase in TCR-reg	bTCR-reg	0.40193	0.0821791	1.00375e-06
Dataset 1	TCR-reg	Treg vs. Tconv	Influenza	CD8	log(odds ratio for Treg state) per unit increase in TCR-reg	bTCR-reg	0.577576	0.253226	0.0225561
Dataset 2	TCR-reg	Treg vs. Tconv	COVID+	all	log(odds ratio for Treg state) per unit increase in TCR-reg	bTCR-reg	0.353288	0.0149785	5.31138e-123
Dataset 2	TCR-reg	Treg vs. Tconv	COVID+	CD4	log(odds ratio for Treg state) per unit increase in TCR-reg	bTCR-reg	0.353566	0.0168471	8.67737e-98
Dataset 2	TCR-reg	Treg vs. Tconv	COVID+	CD8	log(odds ratio for Treg state) per unit increase in TCR-reg	bTCR-reg	0.280709	0.0374784	6.8933e-14
Dataset 2	TCR-reg	Treg vs. Tconv	COVID-	all	log(odds ratio for Treg state) per unit increase in TCR-reg	bTCR-reg	0.321956	0.0396419	4.60023e-16
Dataset 2	TCR-reg	Treg vs. Tconv	COVID-	CD4	log(odds ratio for Treg state) per unit increase in TCR-reg	bTCR-reg	0.296882	0.0442263	1.90935e-11
Dataset 2	TCR-reg	Treg vs. Tconv	COVID-	CD8	log(odds ratio for Treg state) per unit increase in TCR-reg	bTCR-reg	0.413012	0.0975949	2.3172e-05
Dataset 1 + 2, testing subset	TCR-reg	Treg vs. Tconv	all	all	log(odds ratio for Treg state) per unit increase in TCR-reg	bTCR-reg	0.257264	0.014783	7.86486e-68
Dataset 1 + 2, testing subset	TCR-reg	Treg vs. Tconv	all	CD4	log(odds ratio for Treg state) per unit increase in TCR-reg	bTCR-reg	0.236479	0.015823	1.67385e-50
Dataset 1 + 2, testing subset	TCR-reg	Treg vs. Tconv	all	CD8	log(odds ratio for Treg state) per unit increase in TCR-reg	bTCR-reg	0.289066	0.0480901	1.84458e-09
Dataset 1	TCR-mem	memory vs. naïve	COVID+	all	log(odds ratio for memory state) per unit increase in TCR-mem	bTCR-mem	0.186249	0.00664257	5.47885e-173
Dataset 1	TCR-mem	memory vs. naïve	COVID+	CD4	log(odds ratio for memory state) per unit increase in TCR-mem	bTCR-mem	0.190476	0.0073488	4.0358e-148
Dataset 1	TCR-mem	memory vs. naïve	COVID+	CD8	log(odds ratio for memory state) per unit increase in TCR-mem	bTCR-mem	0.163888	0.0166087	5.75256e-23
Dataset 1	TCR-mem	memory vs. naïve	none	all	log(odds ratio for memory state) per unit increase in TCR-mem	bTCR-mem	0.174844	0.0129867	2.57155e-41
Dataset 1	TCR-mem	memory vs. naïve	none	CD4	log(odds ratio for memory state) per unit increase in TCR-mem	bTCR-mem	0.170738	0.0144409	2.95913e-32
Dataset 1	TCR-mem	memory vs. naïve	none	CD8	log(odds ratio for memory state) per unit increase in TCR-mem	bTCR-mem	0.186958	0.0316688	3.55805e-09
Dataset 1	TCR-mem	memory vs. naïve	Sepsis	all	log(odds ratio for memory state) per unit increase in TCR-mem	bTCR-mem	0.165791	0.012774	1.6134e-38
Dataset 1	TCR-mem	memory vs. naïve	Sepsis	CD4	log(odds ratio for memory state) per unit increase in TCR-mem	bTCR-mem	0.159801	0.0141334	1.21684e-29
Dataset 1	TCR-mem	memory vs. naïve	Sepsis	CD8	log(odds ratio for memory state) per unit increase in TCR-mem	bTCR-mem	0.177266	0.0320398	3.1534e-08
Dataset 1	TCR-mem	memory vs. naïve	Influenza	all	log(odds ratio for memory state) per unit increase in TCR-mem	bTCR-mem	0.153706	0.047037	0.00108402
Dataset 1	TCR-mem	memory vs. naïve	Influenza	CD4	log(odds ratio for memory state) per unit increase in TCR-mem	bTCR-mem	0.161187	0.0519012	0.00189861
Dataset 1	TCR-mem	memory vs. naïve	Influenza	CD8	log(odds ratio for memory state) per unit increase in TCR-mem	bTCR-mem	0.0950274	0.123717	0.442426
Dataset 2	TCR-mem	memory vs. naïve	COVID+	all	log(odds ratio for memory state) per unit increase in TCR-mem	bTCR-mem	0.197826	0.00693817	8.16191e-179
Dataset 2	TCR-mem	memory vs. naïve	COVID+	CD4	log(odds ratio for memory state) per unit increase in TCR-mem	bTCR-mem	0.20011	0.00804125	1.0691e-136
Dataset 2	TCR-mem	memory vs. naïve	COVID+	CD8	log(odds ratio for memory state) per unit increase in TCR-mem	bTCR-mem	0.198734	0.0148612	8.73945e-41
Dataset 2	TCR-mem	memory vs. naïve	COVID-	all	log(odds ratio for memory state) per unit increase in TCR-mem	bTCR-mem	0.163857	0.0162326	5.85278e-24
Dataset 2	TCR-mem	memory vs. naïve	COVID-	CD4	log(odds ratio for memory state) per unit increase in TCR-mem	bTCR-mem	0.166191	0.0187055	6.41582e-19
Dataset 2	TCR-mem	memory vs. naïve	COVID-	CD8	log(odds ratio for memory state) per unit increase in TCR-mem	bTCR-mem	0.167633	0.0344509	1.13964e-06
Dataset 1 + 2, testing subset	TCR-mem	memory vs. naïve	all	all	log(odds ratio for memory state) per unit increase in TCR-mem	bTCR-mem	0.149918	0.00675639	4.37561e-109
Dataset 1 + 2, testing subset	TCR-mem	memory vs. naïve	all	CD4	log(odds ratio for memory state) per unit increase in TCR-mem	bTCR-mem	0.159797	0.00754877	1.85676e-99
Dataset 1 + 2, testing subset	TCR-mem	memory vs. naïve	all	CD8	log(odds ratio for memory state) per unit increase in TCR-mem	bTCR-mem	0.116684	0.0162165	6.22968e-13
Dataset 3	TCR-innate	innate-like (PLZF-high) vs. other	all	all	log(odds ratio for innate-like state) per unit increase in TCR-innate	bTCR-innate	1.18	0.0152	<1E-300
Dataset 3	TCR-CD8	CD8T vs. CD4T	all	all	log(odds ratio for CD8T state) per unit increase in TCR-CD8	bTCR-CD8	1.04	0.00978	<1E-300
Dataset 3	TCR-reg	Treg vs. Tconv	all	all	log(odds ratio for Treg state) per unit increase in TCR-reg	bTCR-reg	0.29	0.0187	9.25e-55
Dataset 3	TCR-mem	memory vs. naïve	all	all	log(odds ratio for memory state) per unit increase in TCR-mem	bTCR-mem	0.14	0.00655	2.4e-96
Dataset 3	TCR-innate	innate-like (PLZF-high) vs. other	all	all	odds ratio (OR) for innate-like state for T cells in the top decile of TCR-innate compared to T cells in the bottom decile of TCR-innate	OR	28.8	3.48	4.11e-169
Dataset 3	TCR-CD8	CD8T vs. CD4T	all	all	odds ratio (OR) for CD8 state for T cells in the top decile of TCR-CD8 compared to T cells in the bottom decile of TCR-CD8	OR	33.4	1.879	<1E-300
Dataset 3	TCR-reg	Treg vs. Tconv	all	all	odds ratio (OR) for Treg state for T cells in the top decile of TCR-reg compared to T cells in the bottom decile of TCR-reg	OR	2.64	0.24	3.7e-26
Dataset 3	TCR-mem	memory vs. naïve	all	all	odds ratio (OR) for memory state for T cells in the top decile of TCR-mem compared to T cells in the bottom decile of TCR-mem	OR	1.66	0.048	3.5e-68
Dataset 3	TCR-innate	innate-like (PLZF-high) vs. other	female sex	all T	log(odds ratio for innate-like state) per unit increase in TCR-innate score	bTCR-innate	1.23	0.0221	<1E-300
Dataset 3	TCR-innate	innate-like (PLZF-high) vs. other	male sex	all T	log(odds ratio for innate-like state) per unit increase in TCR-innate score	bTCR-innate	1.13	0.0209	<1E-300
Dataset 3	TCR-CD8	CD8T vs. CD4T	female sex	all T	log(odds ratio for CD8T state) per unit increase in TCR-CD8 score	bTCR-CD8	1.04	0.0135	<1E-300
Dataset 3	TCR-CD8	CD8T vs. CD4T	male sex	all T	log(odds ratio for CD8T state) per unit increase in TCR-CD8 score	bTCR-CD8	1.06	0.0142	<1E-300
Dataset 3	TCR-reg	Treg vs. Tconv	female sex	all T	log(odds ratio for Treg state) per unit increase in TCR-reg score	bTCR-reg	0.31	0.0266	3.44e-31
Dataset 3	TCR-reg	Treg vs. Tconv	male sex	all T	log(odds ratio for Treg state) per unit increase in TCR-reg score	bTCR-reg	0.27	0.0262	1.78e-25
Dataset 3	TCR-mem	memory vs. naïve	female sex	all T	log(odds ratio for memory T state) per unit increase in TCR-mem score	bTCR-mem	0.14	0.00915	4.59e-50
Dataset 3	TCR-mem	memory vs. naïve	male sex	all T	log(odds ratio for memory T state) per unit increase in TCR-mem score	bTCR-mem	0.14	0.00937	7.75e-48
Dataset 4, productive TCRs	TCRbeta-CD8	CD8T vs. CD4T	all	all T	log(odds ratio for CD8T state) per unit increase in TCRbeta-CD8 score	bTCRbeta-CD8	0.65	0.0183	2.5e-178
Dataset 4, nonproductive TCRs	TCRalpha-reg	Treg vs. Tconv	all	all T	log(odds ratio for Treg state) per unit increase in TCRalpha-reg score	bTCRalpha-reg	-0.11	0.089	0.905
Dataset 4, productive TCRs	TCRalpha-reg	Treg vs. Tconv	all	all T	log(odds ratio for Treg state) per unit increase in TCRbeta-reg score	bTCRalpha-reg	0.15	0.025	6.6e-09
Dataset 4, nonproductive TCRs	TCRbeta-reg	Treg vs. Tconv	all	all T	log(odds ratio for Treg state) per unit increase in TCRalpha-reg score	bTCRbeta-reg	-0.08	0.103	0.77
Dataset 4, productive TCRs	TCRbeta-reg	Treg vs. Tconv	all	all T	log(odds ratio for Treg state) per unit increase in TCRbeta-reg score	bTCRbeta-reg	0.17	0.025	7.6e-12
Dataset 4, nonproductive TCRs	TCRalpha-mem	memory vs. naïve	all	all T	log(odds ratio for memory T state) per unit increase in TCRalpha-mem score	bTCRalpha-mem	-0.03	0.039	0.8
Dataset 4, productive TCRs	TCRalpha-mem	memory vs. naïve	all	all T	log(odds ratio for memory T state) per unit increase in TCRbeta-mem score	bTCRalpha-mem	0.06	0.013	4.4e-06
Dataset 4, nonproductive TCRs	TCRbeta-mem	memory vs. naïve	all	all T	log(odds ratio for memory T state) per unit increase in TCRbeta-mem score	bTCRbeta-mem	-0.01	0.0691	0.56
Dataset 4, productive TCRs	TCRbeta-mem	memory vs. naïve	all	all T	log(odds ratio for memory T state) per unit increase in TCRbeta-mem score	bTCRbeta-mem	0.09	0.013	5.7e-13
Dataset 6	TCR-CD8	CD8T vs. CD4T	all	SP thymocytes	log(odds ratio for CD8T state) per unit increase in TCR-CD8	bTCR-CD8	0.78	0.0375	4.3e-97
Dataset 6	TCR-reg	Treg vs. Tconv	all	SP thymocytes	log(odds ratio for Treg state) per unit increase in TCR-reg	bTCR-reg	0.14	0.0331	2.8e-05
Dataset 6	TCR-mem	SP vs. DP	all	DP and SP thymocytes	log(odds ratio for SP state) per unit increase in TCR-mem	bTCR-mem	0.14	0.0267	1.3e-07
Dataset 6	TCR-mem	SP vs. DP, conditioned on number of TCR nucleotide insertions	all	DP and SP thymocytes	log(odds ratio for SP state) per unit increase in TCR-mem	bTCR-mem	0.22	0.0424	3.8e-07
